# Supplementary material for: Annotation and evaluation of base editing outcomes in multiple cell types using CRISPRbase
Source: Nucleic Acids Res. 2022 Nov 9;51(D1):D1249–56. doi: 10.1093/nar/gkac967 (PMC9825451; doi:10.1093/nar/gkac967)
Supplement: gkac967_Supplemental_Files [file gkac967_supplemental_files.zip]

Archive with 3 entries (3 files):
- Supplemental table 1 literature summary.xls
- Supplemental table 2 abbreviation for 36 cancer types.xlsx
- Supplemental table 3 off_target_mutation.txt.oncobase.xls
