# Supplementary material for: Annotation and evaluation of base editing outcomes in multiple cell types using CRISPRbase
Source: Nucleic Acids Res. 2022 Nov 9;51(D1):D1249–56. doi: 10.1093/nar/gkac967 (PMC9825451; doi:10.1093/nar/gkac967)
Supplement: gkac967_Supplemental_Files [file gkac967_supplemental_files.zip › Supplemental table 1 literature summary.xls]

## Sheet: publication
PubmedID	Records	Editing systems	Deaminases	Cas9 variants
30297903	2	CBE	APOBEC1	SpCas9
32433547	61	ABE	TadA-TadA*	dCas9-NG;dCas9;SaCas9-KKH;dSaCas9;LbCas12a
31399578	3	CBE	PmCDA1	nCas9
31279230	7	ABE	TadA-TadA*	nCas9
30297904	1	CBE	APOBEC1	nSaCas9-KKH
30959555	7	ABE	TedA-TadA*	nSpCas9;nSpCas9-NG
28585549	7	CBE		nCas9
30442934	13	ABE;CBE	hAPOBEC3A	dCas9;nSaCas9;nCas9-VQR;nCas9
31745080	15	CBE	APOBEC1	nCas9
31328964	3	ABE	TadA-TadA*	nCas9
30051586	11	CBE;ABE	APOBEC1;TadA-TadA*	VQR-Cas9n;SaKKH-Cas9n;VRER-Cas9n
31545544	15	CBE	PmCDA1	xCas9n
30683865	12	CBE	APOBEC1	nCas9
33850267	2	CBE	rAPOBEC1	nCas9(D10A)
32867757	16	CBE	rAPOBEC1|hAPOBEC3G	nCas9
31634585	19	ABE;PCBE	PmCDA1;TadA-TadA*	SpCas9n
30267262	4	CBE	APOBEC1	nCas9
31302752	3	CBE	APOBEC1	SpCas9n(D10A)
31030226	4	CBE;ABE	APOBEC1;TadA-TadA*	xCas9
34183861	16	CGBE	rAPOBEC1	dCas9
31548381	18	ABE;CBE	APOBEC1;ecTadA	nCas9
34240779	2	ABE	TadA-TadA*
31118069	8	CBE;ABE	APOBEC1;TadA-TadA*	nCas9
33654077	108	CGBE	APOBEC1	nCas9
33602235	10	CBE	hAPOBEC3A|rAPOBEC1;rAPOBEC1|rAPOBEC1|oAPOBEC3G|rAPOBEC1|hAPOBEC3G|oAPOBEC3G|hAPOBEC3Gcd	dSaCas9;nSpCas9
32181363	6	ABE	TadA*|TadA-TadA*	Cas9n
30565255	3	CBE	APOBEC1	nCas9
31959743	2	CBE	rAPOBEC1	nCas9(D10A)
30819931	14	ABE;CBE	TadA-TadA*;APOBEC1	nCas9
33203850	25	ABE	TadA-TadA*	nCas9
32674364	2	CBE	APOBEC1	nCas9
33482199	1	CBE	APOBEC1	nCas9
32533916	255315	CBE;ABE	hAID|rAPOBEC1|rAPOBEC1|PmCDA1|eA3A|evoAPOBEC	SpCas9 (NGG);SpCas9-NG (NGH)
31932727	34	CBE;ABE	ecTadA-ecTadA*-hAPOBEC3A;hAPOBEC3A-ecTadA-ecTadA*	nCas9-NG(D10A)
31021262	18	CBE	APOBEC1
29813047	13	ABE;CBE	APOBEC1	Cas9n(D10A)
33876960	1	ABE	TadA-TadA*	nCas9
31837228	6	CBE	APOBEC1	SpdCas9
31477922	22	ABE	TadA-TadA*	nCas9
34189671	8	CBE	rAPOBEC1	SpCas9n
33398158	6	CBE;ABE	PmCDA1;TadA8e	SpRY Cas9
33147453	9	ABE	ADAR2DD	PspCas13b;RCas9;RfxCas13d
30272679	20	PBE	hAPOBEC3A	nCas9(D10A)
32729022	1	CBE	NA	SpCas9
31765564	2	ABE	TadA-TadA*	nCas9
30733567	2	CBE	APOBEC1	SpCas9
34012082	20	ABE	TadA8e	nCas9
32393889	24	CBE	rAPOBEC1|rAPOBEC1|hAPOBEC3A|hAPOBEC3A|hAPOBEC3A|hAPOBEC3A;rAPOBEC1|rAPOBEC1|hAPOBEC3A|hAPOBEC3A;rAPOBEC1|rAPOBEC1hAPOBEC3A|hAPOBEC3A;rAPOBEC1|rAPOBEC1|hAPOBEC3A;rAPOBEC1|rAPOBEC1	Cas9n
28585179	4	CBE	APOBEC1	dCas9
28942539	1	CBE	APOBEC1	dCas9/nCas9
29872041	1	CBE	APOBEC1	SpCas9
34217893	1	ABE		SpCas9
34094716	3	CBE	hAPOBEC3A
33544854	2	ABE;CBE	TadA-TadA*;APOBEC1	SpCas9
32854061	14	CBE;ABE	ecTadA-ecTadA*;APOBEC1	nSpCas9(D10A)
33247095	33	ABE;CBE	TadA-TadA*;APOBEC1	nCas9
34140489	7	ABE	TadA-TadA*	nCas9-NG
32492431	10	CBE	rAPOBEC1|hAPOBEC3A|hAPOBEC3B|hAID|NT(non-transfected);rAPOBEC1|hAPOBEC3A|hAPOBEC3B|hAID|hAPOBEC3A|hAPOBEC3A|hAPOBEC3A|hAPOBEC3A|hAPOBEC3A|hAPOBEC3A|hAPOBEC3A|hAPOBEC3A|hAPOBEC3A|hAPOBEC3A|hAPOBEC3A|hAPOBEC3A|hAPOBEC3A|hAPOBEC3A|hAPOBEC3A|hAPOBEC3A|hAPOBEC3A|hAPOBEC3A|hAPOBEC3A|hAPOBEC3A|hAPOBEC3A|NT(non-transfected)|hAPOBEC3A|hAPOBEC3A;hAPOBEC3A;rAPOBEC1|hAPOBEC3A|hAPOBEC3A|NT(non-transfected)	dCas12a
31636954	4	ABE	TadA-TadA*	nCas9(D10A)
27096365	13	CBE	APOBEC1	dCas9
33077938	5	ABE	TadA-TadA*	xCas9
30582653	3	CBE	rAPOBEC1|PmCDA1	nSaCas9
34086398	1	CBE	TadA-TadA*	VRQR nCas9
31752697	5	CBE	PmCDA1	SpCas9n
31296651	364	CBE	ADAR2	dRanCas13b
32727031	9	CBE;ABE	TadA-TadA*;APOBEC1	xCas9
33931459	4	ABE	TadA-TadA*	SpCas9-NG
32690971	32	CGBE	APOBEC1	nCas9
34155407	10	CBE	rAPOBEC1	nCas9
31071267	12	CBE	APOBEC1|eAID;eAID(N51G);APOBEC1|eAID|eAID(N51G);APOBEC1|pmCDA1|AID|eAID|eAID|eAID(N51G);APOBEC1|pmCDA1|AID|eAID|eAID	nCas9(D10A)
34433819	6011	CBE;ABE	PmCDA1;ecTadA-ecTadA*;ecTadA8e;APOBEC1	nCas9
33102492	6	ABE;CBE	APOBEC1;TadA-TadA*	SpCas9-NG
32066906	1	ABE	ecTadA-ecTadA*	nCjCas9
29160308	20	ABE	TadA*-TadA*	dCas9
30097473	2	CBE	pmCDA1	nCas9
28191901	14	CBE	APOBEC1	SaCas9-KKH;SaCas9;SpCas9-VQR;SpCas9-VQR/SpCas9-EQR;SpCas9-VRER;dCas9;SaCas9-KKH/SaCas9
32832622	42	CBE	rAPOBEC1|hAPOBEC3G|hAPOBEC3G	SpCas9n(D10A);dSaCas9
33408413	1	ABE	TadA-TadA*	Cas9-VRQR
31548727	7	ABE	TadA-TadA*	nCas9
30833658	1	ABE	NA	SpCas9
29553573	20	CBE	APOBEC1	nCas9;dAsCpf1
32315033	12	CBE;ABE	TadA-TadA*;rAPOBEC1	dCas9
34122396	11	CBE	PmCDA1	dCas9
30006570	11	ABE;CBE	TadA-TadA*;APOBEC1	nCas9(D10A)
33317513	8	ABE	TadA-TadA*	SpCas9
32832642	4	CBE	rAPOBEC1	dCas9
30669298	1	CBE	PmCDA1	nCas9(D10A)
30458760	5	ABE	TadA-TadA*	znCas9
32042165	21	CBE	hAPOBEC3A	dSaCas9;dCas9;Cas9-NG
32005820	13	CBE	PmCDA1	nCas9
31740768	5	ABE	ecTadA*	nCas9
29867128	9	ABE	ecTadA	nCas9(D10A)
30928635	6	CBE;ABE	hAID;TadA	dCas9-NG;dCas9-NG D10A
28581493	20	CBE	APOBEC1	nCas9
30928636	10	CBE;ABE	APOBEC1;TadA-TadA*	SpCas9-NG
30593278	2	CBE	APOBEC1|APOBEC3A|APOBEC3B	SpCas9
30125268	15	CBE	APOBEC1|hAPOBEC3A	dCas9
32284612	3	CBE	hAPOBEC3A	SpCas9
31900288	29	CBE;ABE	TadA-TadA*;APOBEC1	St1Cas9
31925293	2	ABE;CBE	APOBEC1;TadA-TadA*	SpCas9
33879582	9	CBE;ABE	TadA-TadA*;rAPOBEC1	dCas9
29807545	19	ABE	ecTadA-ecTadA*	nCas9
31930530	6	CBE	hAPOBEC3A	SpCas9n(D10A)
30995674	32	CBE;ABE	TadA-TadA*;APOBEC1	nCas9(D10A)
33606977	567807	CBE	rAPOBEC1	SpCas9
32483363	28	ACBE	TadA-TadA*-PmCDA1	nCas9
33606978	414568	CBE	APOBEC1	SpCas9
32483364	28	ACBE	TadA-TadA*-PmCDA1	nCas9(D10A)
33165814	2	CBE	APOBEC1	SpCas9n(D10A)
32483365	260	CBE;ABE	APOBEC1;TadA-TadA*;PmCDA1	nCas9(D10A)
32424272	126	CBE	APOBEC1;hAPOBEC3A	nCas9
32084388	4	ABE	TadA-TadA*	spCas9;xCas10;spCas9;xCas11;spCas9;xCas12;spCas9;xCas9
31647030	103	CBE	APOBEC1;hAPOBEC3A-Y130F	dCpf1;nCas9
30988404	3	CBE	APOBEC1	pnCas9
30042426	4	CBE	APOBEC1	nCas9-VQR
28398345	7	CBE	APOBEC1	nCas9
32004495	2	CBE	APOBEC1	spCas9
34035409	2	CBE	rAPOBEC1	nCas9(D10A)
32967664	13	ACBE	ecTadA-ecTadA*--PmCDA1	nCas9(D10A)
31086823	7	ABE	TadA-TadA*|TadA(E59A)-TadA*(R47Q)	Cas9n(D10A)
34042262	26	CBE	hAPOBEC3A	iSpyMacCas9;nCas9(D10A)
33576334	12	CBE	APOBEC1	SpymacCas9
33304388	11	CBE	hAPOBEC3A|PmCDA1|hAPOBEC3A	SpCas9-NG
32978399	14	ABE	TadA-TadA*	SaCas9;SpCas9
30537191	13	ABE;CBE	APOBEC1;TadA-TaA*	nSaCas9(D10A);nSaKKH(D10A)
34220774	17	CBE;ABE	TadA-TadA*	Cas9n-D10A
31276295	4	CBE	APOBEC1	dCas9
30404658	1	CBE	hAPOBEC3A	dCas9
29875396	13	CBE	APOBEC1	nCas9(D10A)
30844313	14	CBE	APOBEC1	Cas9D10A
30066232	12	ABE	TadA-TadA*	SaCas9n-KKH;SpCas9n(D10A);SpCas9n-VQR
33152517	9	CBE	evoFERNY	Cas9n-NG
32332735	5	ABE	TadA*	dCas9
30819928	3	CBE;ABE	APOBEC1;TadA-TadA*	nCas9
31253764	6	CBE	APOBEC1	nCas9
31782599	4	ABE	TadA-TadA*	nSpCas9
28751571	22	CBE	APOBEC1	nCas9
29904106	9	CBE;ABE	ecTadA-ecTadA*;APOBEC1	SaCas9;SpCas9
33876959	60	ABE	TadA-TadA*	nSaCas9
32493795	3	CBE	hAPOBEC3A
31467430	27	CBE	APOBEC1	spCas9
33691754	5807	ABE;CBE	TadA-TadA*;APOBEC1	SpCas9
31428784	4	CBE	APOBEC1
29969439	3	CBE	APOBEC1	Cas9n
32384610	8	CBE;ABE	APOBEC1;TadA-TadA*
34012094	2	ABE	TadA-TadA*	dCas9;nCas9
32393762	11	CBE;ABE	TadA-TadA*;APOBEC1	nCas9;SaKKH-Cas9
34079130	1	ABE	TadA8e	SpCas9
34191398	10	CBE	LjCDA1L-4;TadA-LjCDA1L-4	SpCas9(D10A)
33620431	12	CBE;ABE	TadA-TadA*;rAPOBEC1	xCas9;nCas9
33747370	1	ABE		SpCas9
33751803	11	ABE	TadA8e;TadA-TadA*|Tad8e	Cas9n/Cas9n-NG
31332326	5	CBE	APOBEC1|evoCDA1	dCas9
32284586	48	ABE	TadA-TadA*	nCas9(D10A);SaCas9;nCas9-NG
30894632	13	ABE	TadA-TadA*	SpCas9-NG
31783892	1	ABE	TadA-TadA*	SpCas9
31773094	3	CBE	APOBEC1	dCas9
31110355	37	CBE;ABE	TadA-TadA*;APOBEC1	SaKKHCas9;SpCas9-VRQR
33420918	14	CBE	APOBEC1	Nme2Cas9
32313011	11	CBE	PmCDA1	SpCas9
33972728	71	CBE	hAPOBEC3A	nSaCas9;nSpCas9
31134125	16	CBE	PmCDA1	SpCas9n
30996586	1	CBE	pmCDA1	SpCas9
30963683	5	CBE	APOBEC1	nSpCas9;nSpCas9-NG
30059493	15	CBE	APOBEC1|hAPOBEC3A|hAPOBEC3A|hAPOBEC3A	xCas9;Cas9-VRQR;Cas9n
32350961	12	CBE	APOBEC1
31974864	5	CBE	rAPOBEC1	SpCas9
33397431	6	ABE;CBE	TadA8e;hAID*Δ	SpCas9n-RY
31181567	1	ABE	TadA-TadA*	nCas9
31914687	12	CBE;ABE	ecTadA-ecTadA*;APOBEC1	SpCas9-NG
28875174	6	CBE	APOBEC1	Cas9n(D10A)
30107853	14	CBE	pmCDA1	dCas9/SpBE3;dCas9/SpBE3-KKH;dCas9/SpBE3-VQR
29702637	3	ABE	ecTadA	nCas9
34229745	40	CBE	PmCDA1	nCas9
31130518	26	ABE	ecTadA-ecTadA*	spCas9
31469505	14	ABE	ecTadA*	nCas9(D10A)
28244995	2	CBE	APOBEC1	nCas9
32217751	474	CBE	APOBEC1	SpRY-HF1;SpG;SpCas9-HF1;SpCas9;SpRY;SpG-HF1
34211162	28	ABE	TadA-TadA*	nCas9
32001363	6	CBE	hAID1*Δ	Cas9n
31101972	1	CBE	PmCDA1	nCas9
32859244	19	CBE;ABE	APOBEC1;TadA-TadA*	nSaCas9;nCas9
33014423	12	CBE	APOBEC1	dCpf1
31400605	51	ABE;CBE	TadA-TadA*;APOBEC1	xCas9
33272268	6	CBE	hAPOBEC3A|APOBEC1	zCas9n D10A
31164261	1	ABE	TadA-TadA*	xCas9
