# Supplementary material for: Annotation and evaluation of base editing outcomes in multiple cell types using CRISPRbase
Source: Nucleic Acids Res. 2022 Nov 9;51(D1):D1249–56. doi: 10.1093/nar/gkac967 (PMC9825451; doi:10.1093/nar/gkac967)
Supplement: gkac967_Supplemental_Files [file gkac967_supplemental_files.zip › Supplemental table 3 off_target_mutation.txt.oncobase.xls]

crisprID	Chr	Start	End	Ref	Alt	Effect	Mutation_type	TCGA_Occurrence	ICGC_Occurrence
crisprID_982454	chr15	45879522	45879522	C	T	unknown	SNV	-	-
crisprID_964964	chr10	105793778	105793778	C	T	nonsynonymous	SNV	-	-
crisprID_1031369	chr18	42646563	42646563	A	G	unknown	SNV	-	-
crisprID_33606978197372	chr8	145741860	145741860	C	T	nonsynonymous	SNV	GBMLGG|1|820|0.00122,LGG|1|530|0.00189	-
crisprID_988168	chr12	40742286	40742286	C	T	nonsynonymous	SNV	-	-
crisprID_521958	chr17	73752954	73752954	C	T	unknown	SNV	-	-
crisprID_914469	chr1	182351562	182351562	C	T	unknown	SNV	-	-
crisprID_988534	chr2	48026078	48026078	C	T	nonsynonymous	SNV	-	-
crisprID_803117	chr2	136700982	136700982	C	G	nonsynonymous	SNV	-	-
crisprID_987335	chr5	149907582	149907582	C	T	nonsynonymous	SNV	-	-
crisprID_1021837	chr18	29116219	29116219	A	G	nonsynonymous	SNV	-	-
crisprID_1025833	chr2	96970613	96970613	A	G	unknown	SNV	-	-
crisprID_923414	chr20	3211588	3211588	C	T	nonsynonymous	SNV	-	-
crisprID_982709	chr3	37056023	37056023	C	T	nonsynonymous	SNV	-	-
crisprID_934861	chr4	110933894	110933894	C	T	unknown	SNV	-	-
crisprID_979642	chr2	47656976	47656976	C	T	nonsynonymous	SNV	-	-
crisprID_959118	chr15	31334374	31334374	C	T	nonsynonymous	SNV	-	-
crisprID_3360697895474	chr22	29091781	29091781	C	T	synonymous	SNV	-	-
crisprID_1027783	chr1	45799189	45799189	A	G	nonsynonymous	SNV	-	-
crisprID_968578	chrX	70375069	70375069	C	T	nonsynonymous	SNV	UCEC|1|248|0.00403	UCEC-US|1|250|0.00400
crisprID_923778	chr17	39672409	39672409	C	T	nonsynonymous	SNV	UCEC|1|248|0.00403	UCEC-US|1|250|0.00400
crisprID_1031270	chr5	161326087	161326087	A	G	unknown	SNV	-	-
crisprID_972535	chr7	142626168	142626168	C	T	nonsynonymous	SNV	-	-
crisprID_1025841	chr13	32930565	32930565	A	G	nonsynonymous	SNV	-	-
crisprID_1002352	chr12	124245848	124245848	A	G	unknown	SNV	-	-
crisprID_982264	chr14	90867640	90867640	C	T	synonymous	SNV	-	ESCA-CN|1|332|0.00301,GACA-JP|1|585|0.00171
crisprID_981747	chr1	27057911	27057911	C	T	nonsynonymous	SNV	-	GACA-JP|1|585|0.00171
crisprID_1024010	chr12	64875680	64875680	A	G	nonsynonymous	SNV	-	-
crisprID_947905	chr12	133241971	133241971	C	T	synonymous	SNV	-	-
crisprID_981389	chr22	51066295	51066295	C	T	unknown	SNV	-	-
crisprID_1037955	chr13	32930730	32930730	C	T	nonsynonymous	SNV	-	RECA-EU|1|422|0.00237
crisprID_967854	chr22	25617422	25617422	C	T	nonsynonymous	SNV	-	-
crisprID_1025902	chr5	112170733	112170733	A	G	nonsynonymous	SNV	-	-
crisprID_956846	chr20	61982070	61982070	C	T	synonymous	SNV	-	-
crisprID_1018647	chr9	111909398	111909398	A	G	nonsynonymous	SNV	-	-
crisprID_984853	chr3	4725136	4725136	C	T	synonymous	SNV	-	-
crisprID_912270	chr11	111895994	111895994	C	T	unknown	SNV	-	-
crisprID_962406	chr13	103718278	103718278	C	T	nonsynonymous	SNV	SKCM|3|368|0.00815	SKCM-US|2|335|0.00597
crisprID_981875	chr3	119087362	119087362	C	T	nonsynonymous	SNV	-	-
crisprID_966847	chr10	23481503	23481503	C	T	nonsynonymous	SNV	-	-
crisprID_984005	chr6	31930302	31930302	C	T	nonsynonymous	SNV	-	-
crisprID_969350	chr10	89622992	89622992	C	T	unknown	SNV	-	-
crisprID_1037238	chr13	32930690	32930690	A	G	nonsynonymous	SNV	-	-
crisprID_1001131	chr2	198571223	198571223	A	G	nonsynonymous	SNV	-	COAD-US|1|254|0.00394
crisprID_928152	chr3	37089156	37089156	C	T	synonymous	SNV	-	-
crisprID_1025552	chr15	66782099	66782099	A	G	nonsynonymous	SNV	-	-
crisprID_1012590	chr10	124816231	124816231	A	G	unknown	SNV	-	-
crisprID_953510	chr2	48010416	48010416	C	T	nonsynonymous	SNV	-	-
crisprID_981531	chr2	26703754	26703754	C	T	nonsynonymous	SNV	-	-
crisprID_980419	chr9	133960972	133960972	C	T	synonymous	SNV	-	-
crisprID_944819	chr19	18005583	18005583	C	T	unknown	SNV	-	-
crisprID_1031979	chr2	179448540	179448540	A	G	nonsynonymous	SNV	-	-
crisprID_892421	chr6	7585070	7585070	C	T	synonymous	SNV	-	-
crisprID_961703	chr2	73777524	73777524	C	T	synonymous	SNV	-	-
crisprID_1030798	chrX	31139799	31139799	A	G	unknown	SNV	-	-
crisprID_925893	chr2	219919532	219919532	C	T	unknown	SNV	-	-
crisprID_979078	chr7	107575973	107575973	C	T	nonsynonymous	SNV	-	GACA-JP|1|585|0.00171
crisprID_1008058	chr19	50827200	50827200	A	G	nonsynonymous	SNV	-	-
crisprID_1031201	chr12	40745525	40745525	A	G	nonsynonymous	SNV	-	-
crisprID_982939	chr13	32950906	32950906	C	T	nonsynonymous	SNV	-	-
crisprID_1025607	chr19	39008026	39008026	A	G	nonsynonymous	SNV	-	-
crisprID_33606978195432	chr8	48761858	48761858	C	T	unknown	SNV	-	-
crisprID_922178	chr9	139393401	139393401	C	T	nonsynonymous	SNV	-	-
crisprID_957503	chr2	211456549	211456549	C	T	unknown	SNV	-	-
crisprID_951116	chr5	112179566	112179566	C	T	nonsynonymous	SNV	-	-
crisprID_777025	chr6	31828292	31828292	C	T	nonsynonymous	SNV	-	-
crisprID_1017448	chr16	2098009	2098009	A	G	unknown	SNV	-	-
crisprID_980784	chr11	34988294	34988294	C	T	nonsynonymous	SNV	-	-
crisprID_980650	chr3	100948223	100948223	C	T	splicing	SNV	-	-
crisprID_978833	chr11	67809225	67809225	C	T	synonymous	SNV	-	-
crisprID_985673	chr6	152563538	152563538	C	T	nonsynonymous	SNV	-	-
crisprID_973933	chr16	89349532	89349532	C	T	nonsynonymous	SNV	-	-
crisprID_961829	chr1	241671986	241671986	C	T	nonsynonymous	SNV	-	-
crisprID_937293	chr1	197112477	197112477	C	T	nonsynonymous	SNV	-	-
crisprID_980798	chr14	23900974	23900974	C	T	nonsynonymous	SNV	-	-
crisprID_33606978186478	chr3	148759427	148759427	C	T	synonymous	SNV	SKCM|1|368|0.00272	SKCM-US|1|335|0.00299
crisprID_1022511	chr2	149216387	149216387	A	G	synonymous	SNV	-	-
crisprID_1009166	chr9	6536218	6536218	A	G	nonsynonymous	SNV	-	-
crisprID_1021905	chr16	75509049	75509049	A	G	unknown	SNV	-	-
crisprID_1021687	chr13	32931909	32931909	A	G	nonsynonymous	SNV	-	-
crisprID_988653	chr22	51061314	51061314	C	T	unknown	SNV	-	-
crisprID_982639	chr3	55107555	55107555	C	T	nonsynonymous	SNV	-	-
crisprID_969931	chr5	54527571	54527571	C	T	nonsynonymous	SNV	-	-
crisprID_3360697895637	chr16	89816219	89816219	C	T	nonsynonymous	SNV	-	-
crisprID_981694	chr7	21698459	21698459	C	T	nonsynonymous	SNV	SARC|1|247|0.00405	-
crisprID_1023885	chr6	152631649	152631649	A	G	nonsynonymous	SNV	-	-
crisprID_1010048	chr2	48033772	48033772	A	G	nonsynonymous	SNV	-	-
crisprID_981631	chr22	46751346	46751346	C	T	synonymous	SNV	-	-
crisprID_824390	chr15	63354418	63354418	C	T	nonsynonymous	SNV	-	-
crisprID_1029986	chr8	61654977	61654977	A	G	nonsynonymous	SNV	-	-
crisprID_980167	chr7	117232130	117232130	C	T	stopgain	SNV	-	-
crisprID_543283	chr19	33792573	33792573	C	T	nonsynonymous	SNV	-	-
crisprID_974261	chr9	37779722	37779722	C	T	unknown	SNV	-	-
crisprID_1027075	chr17	26875682	26875682	A	G	nonsynonymous	SNV	-	-
crisprID_1031984	chr1	76215091	76215091	A	G	unknown	SNV	-	-
crisprID_1028762	chr9	34489356	34489356	A	G	synonymous	SNV	-	-
crisprID_987049	chr7	55249002	55249002	C	T	nonsynonymous	SNV	-	-
crisprID_958446	chr1	17314695	17314695	C	T	nonsynonymous	SNV	-	-
crisprID_934396	chr15	44855402	44855402	C	T	nonsynonymous	SNV	-	-
crisprID_939621	chr12	65108074	65108074	C	T	unknown	SNV	-	-
crisprID_968948	chr22	32506903	32506903	C	T	unknown	SNV	-	-
crisprID_959524	chr2	1457610	1457610	C	T	unknown	SNV	-	-
crisprID_967529	chr9	95477673	95477673	C	T	synonymous	SNV	-	-
crisprID_952800	chr8	145739006	145739006	C	T	nonsynonymous	SNV	-	-
crisprID_987315	chr9	79933459	79933459	C	T	synonymous	SNV	-	-
crisprID_985608	chr8	17918967	17918967	C	T	nonsynonymous	SNV	-	-
crisprID_929435	chr4	15993911	15993911	C	T	nonsynonymous	SNV	-	-
crisprID_951361	chr3	64132997	64132997	C	T	nonsynonymous	SNV	-	-
crisprID_982869	chr3	93646094	93646094	C	T	synonymous	SNV	-	COCA-CN|1|321|0.00312
crisprID_976984	chr12	133245295	133245295	C	T	nonsynonymous	SNV	-	-
crisprID_944785	chr14	23887594	23887594	C	T	nonsynonymous	SNV	PRAD|1|499|0.00200,STAD|1|395|0.00253,STES|1|395|0.00253	READ-US|1|94|0.01064,PRAD-US|1|256|0.00391,STAD-US|1|289|0.00346
crisprID_941163	chr1	201333454	201333454	C	T	nonsynonymous	SNV	-	-
crisprID_1015422	chr7	150671819	150671819	A	G	nonsynonymous	SNV	-	-
crisprID_973461	chr5	112173699	112173699	C	T	nonsynonymous	SNV	-	-
crisprID_996633	chr11	103080607	103080607	A	G	nonsynonymous	SNV	-	-
crisprID_983226	chr1	35227350	35227350	C	T	synonymous	SNV	-	-
crisprID_911213	chr9	21974856	21974856	C	T	unknown	SNV	-	-
crisprID_953058	chr5	56111858	56111858	C	T	nonsynonymous	SNV	-	-
crisprID_927963	chr6	24535614	24535614	C	T	unknown	SNV	-	-
crisprID_912352	chr5	145719393	145719393	C	T	nonsynonymous	SNV	-	-
crisprID_968703	chr14	45644953	45644953	C	T	nonsynonymous	SNV	-	LIRI-JP|1|258|0.00388
crisprID_958834	chr3	38938440	38938440	C	T	nonsynonymous	SNV	-	-
crisprID_967157	chr12	49418445	49418445	C	T	nonsynonymous	SNV	-	-
crisprID_972176	chr5	110464804	110464804	C	T	unknown	SNV	-	-
crisprID_1030542	chr13	32913821	32913821	A	G	nonsynonymous	SNV	-	-
crisprID_929847	chr5	37059184	37059184	C	T	synonymous	SNV	-	-
crisprID_916632	chr1	45340351	45340351	C	T	nonsynonymous	SNV	-	-
crisprID_984562	chr1	25894598	25894598	C	T	unknown	SNV	-	-
crisprID_940171	chr16	68857311	68857311	C	T	nonsynonymous	SNV	-	-
crisprID_988919	chr11	47373008	47373008	C	T	nonsynonymous	SNV	-	-
crisprID_988343	chr11	108141867	108141867	C	T	nonsynonymous	SNV	-	-
crisprID_981955	chr1	45973127	45973127	C	T	nonsynonymous	SNV	-	-
crisprID_975586	chr12	133242009	133242009	C	T	nonsynonymous	SNV	-	-
crisprID_943421	chr14	95552830	95552830	C	T	unknown	SNV	-	-
crisprID_966812	chr16	89838208	89838208	C	T	nonsynonymous	SNV	-	-
crisprID_977757	chr4	5624517	5624517	C	T	nonsynonymous	SNV	LUSC|1|178|0.00562	LUSC-US|1|194|0.00515
crisprID_981346	chr14	95571450	95571450	C	T	nonsynonymous	SNV	-	-
crisprID_1024474	chr18	20573157	20573157	A	G	nonsynonymous	SNV	-	-
crisprID_1026729	chr17	41831181	41831181	A	G	unknown	SNV	-	-
crisprID_803750	chr2	47693852	47693852	C	G	stopgain	SNV	-	-
crisprID_917544	chr13	32911410	32911410	C	T	nonsynonymous	SNV	-	-
crisprID_961958	chr9	135801029	135801029	C	T	stopgain	SNV	-	-
crisprID_1005528	chr2	152698441	152698441	A	G	synonymous	SNV	-	-
crisprID_976700	chr16	53844105	53844105	C	T	synonymous	SNV	-	-
crisprID_883085	chr1	12066705	12066705	C	T	synonymous	SNV	-	-
crisprID_902544	chr10	21074807	21074807	C	T	nonsynonymous	SNV	GBMLGG|1|820|0.00122,LGG|1|530|0.00189,SKCM|2|368|0.00543	SKCM-US|1|335|0.00299
crisprID_1026490	chr10	88681402	88681402	A	G	nonsynonymous	SNV	-	-
crisprID_987917	chr1	197057451	197057451	C	T	nonsynonymous	SNV	-	-
crisprID_1011998	chr5	112176254	112176254	A	G	nonsynonymous	SNV	-	-
crisprID_1018135	chr17	41228572	41228572	A	G	nonsynonymous	SNV	-	-
crisprID_981768	chr4	79463662	79463662	C	T	unknown	SNV	-	-
crisprID_988874	chr11	94211916	94211916	C	T	nonsynonymous	SNV	-	-
crisprID_33606978203389	chr8	145660220	145660220	C	T	nonsynonymous	SNV	-	LINC-JP|1|394|0.00254
crisprID_509238	chr15	49036491	49036491	C	T	nonsynonymous	SNV	-	-
crisprID_968228	chr11	64572519	64572519	C	T	nonsynonymous	SNV	PRAD|1|499|0.00200	-
crisprID_983633	chr1	156107658	156107658	C	T	unknown	SNV	-	-
crisprID_922869	chr7	21730448	21730448	C	T	nonsynonymous	SNV	-	-
crisprID_959713	chr7	152345797	152345797	C	T	nonsynonymous	SNV	COAD|1|367|0.00272,COADREAD|1|489|0.00204,UVM|1|80|0.01250	-
crisprID_1031790	chrX	38150345	38150345	A	G	unknown	SNV	-	-
crisprID_556004	chr2	203407105	203407105	C	T	stopgain	SNV	STAD|1|395|0.00253,STES|1|395|0.00253	STAD-US|1|289|0.00346
crisprID_926343	chr16	68835741	68835741	C	T	nonsynonymous	SNV	-	THCA-CN|1|50|0.02000
crisprID_983369	chr11	68696738	68696738	C	T	nonsynonymous	SNV	-	-
crisprID_978977	chr19	13346013	13346013	C	T	unknown	SNV	-	-
crisprID_1023565	chr5	131925471	131925471	A	G	nonsynonymous	SNV	-	-
crisprID_1008535	chr17	41244676	41244676	A	G	nonsynonymous	SNV	-	-
crisprID_1016925	chr12	50350367	50350367	A	G	unknown	SNV	-	-
crisprID_516803	chr15	74487636	74487636	C	T	unknown	SNV	-	-
crisprID_977585	chr1	160008013	160008013	C	T	unknown	SNV	-	-
CRISPRID_new_1931	chr12	49579358	49579358	C	T	nonsynonymous	SNV	-	-
crisprID_33606978188468	chr3	37067495	37067495	C	T	nonsynonymous	SNV	-	-
crisprID_921490	chr2	166895937	166895937	C	T	nonsynonymous	SNV	-	LMS-FR|1|67|0.01493
crisprID_979165	chr2	228551813	228551813	C	T	unknown	SNV	-	-
crisprID_980853	chr17	41228505	41228505	C	T	nonsynonymous	SNV	-	-
crisprID_987353	chr11	76916626	76916626	C	T	nonsynonymous	SNV	-	-
crisprID_804476	chr3	10183825	10183825	C	G	stopgain	SNV	-	-
crisprID_986589	chr3	12574431	12574431	C	T	unknown	SNV	-	-
crisprID_1031528	chr5	60224712	60224712	A	G	nonsynonymous	SNV	-	-
crisprID_1018054	chr11	61165769	61165769	A	G	unknown	SNV	-	-
crisprID_987003	chr17	17942434	17942434	C	T	unknown	SNV	-	-
crisprID_983833	chr12	13722810	13722810	C	T	synonymous	SNV	-	-
crisprID_932829	chr6	51882330	51882330	C	T	synonymous	SNV	OV|1|469|0.00213	-
crisprID_1021686	chr13	25458116	25458116	A	G	nonsynonymous	SNV	-	-
crisprID_803360	chr14	29237130	29237130	C	G	nonsynonymous	SNV	-	-
crisprID_1026853	chr4	80990653	80990653	A	G	nonsynonymous	SNV	-	-
crisprID_951517	chr4	57340235	57340235	C	T	nonsynonymous	SNV	-	-
crisprID_1022840	chr2	149243509	149243509	A	G	nonsynonymous	SNV	-	-
crisprID_974131	chr13	23908729	23908729	C	T	nonsynonymous	SNV	-	-
crisprID_968916	chr4	88986546	88986546	C	T	synonymous	SNV	-	-
crisprID_969222	chr8	145003712	145003712	C	T	nonsynonymous	SNV	-	-
crisprID_964132	chr12	57423989	57423989	C	T	unknown	SNV	-	-
crisprID_986244	chr6	137518871	137518871	C	T	unknown	SNV	-	-
crisprID_958838	chr16	23400048	23400048	C	T	unknown	SNV	-	-
crisprID_954345	chr3	64084594	64084594	C	T	unknown	SNV	-	-
crisprID_981590	chr2	179606510	179606510	C	T	nonsynonymous	SNV	-	COCA-CN|1|321|0.00312
crisprID_923872	chr2	179553775	179553775	C	T	unknown	SNV	-	-
crisprID_962189	chr3	123332240	123332240	C	T	unknown	SNV	-	-
crisprID_966244	chrX	99657616	99657616	C	T	nonsynonymous	SNV	-	-
crisprID_986209	chr2	238303389	238303389	C	T	nonsynonymous	SNV	COAD|1|367|0.00272,COADREAD|1|489|0.00204	COAD-US|1|254|0.00394
crisprID_803442	chr1	110148587	110148587	C	G	unknown	SNV	-	-
crisprID_1029597	chr5	131940697	131940697	A	G	unknown	SNV	-	-
crisprID_561138	chr10	82032508	82032508	C	T	unknown	SNV	-	-
crisprID_956822	chr1	45799107	45799107	C	T	nonsynonymous	SNV	-	-
crisprID_963215	chrX	129264106	129264106	C	T	nonsynonymous	SNV	-	LUSC-KR|1|170|0.00588
crisprID_1018948	chr1	237794792	237794792	A	G	nonsynonymous	SNV	-	-
crisprID_952208	chr21	46923916	46923916	C	T	unknown	SNV	-	-
crisprID_984278	chr17	38787125	38787125	C	T	nonsynonymous	SNV	-	-
crisprID_979445	chr1	113456671	113456671	C	T	nonsynonymous	SNV	-	-
crisprID_1005879	chr6	43582048	43582048	A	G	synonymous	SNV	-	-
crisprID_948312	chr1	25889155	25889155	C	T	synonymous	SNV	-	-
crisprID_983315	chr12	76739474	76739474	C	T	unknown	SNV	-	-
crisprID_952391	chr3	129253705	129253705	C	T	unknown	SNV	-	LUSC-KR|1|170|0.00588
crisprID_1019248	chr7	794456	794456	A	G	nonsynonymous	SNV	-	-
crisprID_1018952	chr5	131944870	131944870	A	G	nonsynonymous	SNV	-	-
crisprID_987986	chr12	56078747	56078747	C	T	unknown	SNV	-	-
crisprID_937659	chr20	62039819	62039819	C	T	unknown	SNV	-	-
crisprID_1005248	chr17	59857707	59857707	A	G	nonsynonymous	SNV	-	-
crisprID_1011008	chr11	76916530	76916530	A	G	nonsynonymous	SNV	-	-
crisprID_944197	chr16	3641054	3641054	C	T	nonsynonymous	SNV	-	-
crisprID_1025530	chr3	64079940	64079940	A	G	unknown	SNV	-	-
crisprID_957317	chr17	73717635	73717635	C	T	unknown	SNV	-	-
crisprID_976677	chr10	112540978	112540978	C	T	nonsynonymous	SNV	-	-
crisprID_562336	chr17	26726582	26726582	C	T	unknown	SNV	-	-
crisprID_994708	chr13	32930739	32930739	A	G	nonsynonymous	SNV	-	-
crisprID_33606978100608	chr8	30921934	30921934	C	T	synonymous	SNV	ESCA|1|185|0.00541	-
crisprID_977112	chr5	149365962	149365962	C	T	unknown	SNV	-	-
crisprID_3360697891895	chr3	142268340	142268340	C	T	nonsynonymous	SNV	-	-
crisprID_954530	chr5	131705910	131705910	C	T	synonymous	SNV	-	-
crisprID_1003637	chr17	29587400	29587400	A	G	nonsynonymous	SNV	-	-
crisprID_982464	chr10	95381842	95381842	C	T	unknown	SNV	-	-
crisprID_757077	chr2	48010492	48010492	C	T	synonymous	SNV	-	-
crisprID_1025812	chr19	11100018	11100018	A	G	nonsynonymous	SNV	-	-
crisprID_960789	chr3	11067160	11067160	C	T	nonsynonymous	SNV	-	-
crisprID_994992	chr13	32968978	32968978	A	G	nonsynonymous	SNV	-	-
crisprID_925130	chr19	30193829	30193829	C	T	synonymous	SNV	-	-
crisprID_1027280	chr13	32912865	32912865	A	G	nonsynonymous	SNV	-	-
crisprID_3360697892922	chr15	91295024	91295024	C	T	synonymous	SNV	-	-
crisprID_1027458	chr15	34525331	34525331	A	G	unknown	SNV	-	-
crisprID_1030384	chr4	119239706	119239706	A	G	nonsynonymous	SNV	-	-
crisprID_967972	chr1	22163401	22163401	C	T	nonsynonymous	SNV	-	-
crisprID_503780	chr1	216052272	216052272	C	T	nonsynonymous	SNV	-	-
crisprID_782891	chrX	107938110	107938110	C	T	stopgain	SNV	-	BRCA-FR|1|72|0.01389
CRISPRID_new_3322	chr3	38647543	38647543	C	T	nonsynonymous	SNV	-	GACA-JP|1|585|0.00171
crisprID_941730	chr13	32912295	32912295	C	T	nonsynonymous	SNV	-	-
crisprID_1024356	chr2	179615077	179615077	A	G	nonsynonymous	SNV	-	-
crisprID_922996	chr17	62041085	62041085	C	T	nonsynonymous	SNV	-	-
crisprID_1027373	chr2	47693926	47693926	A	G	nonsynonymous	SNV	-	-
crisprID_964616	chr4	664457	664457	C	T	unknown	SNV	-	-
crisprID_1017813	chr1	43870091	43870091	A	G	nonsynonymous	SNV	-	-
crisprID_904097	chr7	117232171	117232171	C	T	synonymous	SNV	LUSC|1|178|0.00562,SKCM|2|368|0.00543	LUSC-US|1|194|0.00515,SKCM-US|1|335|0.00299,MELA-AU|1|183|0.00546
crisprID_952611	chr1	196971767	196971767	C	T	stopgain	SNV	-	-
crisprID_968544	chr15	28196990	28196990	C	T	nonsynonymous	SNV	-	-
crisprID_970723	chr1	209790915	209790915	C	T	nonsynonymous	SNV	-	-
crisprID_930709	chr1	53676198	53676198	C	T	synonymous	SNV	UCEC|1|248|0.00403	UCEC-US|1|250|0.00400
crisprID_984434	chr1	207925552	207925552	C	T	unknown	SNV	-	-
crisprID_950798	chr11	44255774	44255774	C	T	nonsynonymous	SNV	-	-
crisprID_972805	chr1	160011317	160011317	C	T	nonsynonymous	SNV	-	-
crisprID_803072	chr2	238257296	238257296	C	G	nonsynonymous	SNV	-	-
crisprID_955236	chr5	13690480	13690480	C	T	unknown	SNV	-	-
crisprID_968034	chr7	6048643	6048643	C	T	nonsynonymous	SNV	LUSC|1|178|0.00562	LUSC-US|1|194|0.00515
crisprID_33606978205495	chr4	1374693	1374693	C	T	nonsynonymous	SNV	-	-
crisprID_979146	chr12	64883886	64883886	C	T	nonsynonymous	SNV	-	-
crisprID_969506	chr16	3632586	3632586	C	T	synonymous	SNV	-	-
crisprID_944948	chr9	6595046	6595046	C	T	nonsynonymous	SNV	-	-
crisprID_1029136	chr8	63972676	63972676	A	G	unknown	SNV	-	-
crisprID_968772	chrX	49832285	49832285	C	T	unknown	SNV	-	-
crisprID_980762	chr1	20966479	20966479	C	T	nonsynonymous	SNV	-	-
crisprID_1027732	chr5	90151584	90151584	A	G	nonsynonymous	SNV	-	-
crisprID_33606978201718	chr16	3640459	3640459	C	T	synonymous	SNV	PAAD|1|185|0.00541	-
crisprID_956909	chr8	38274827	38274827	C	T	nonsynonymous	SNV	-	GBM-US|1|276|0.00362
crisprID_962827	chr8	144999598	144999598	C	T	nonsynonymous	SNV	-	-
crisprID_941539	chr20	31388740	31388740	C	T	unknown	SNV	-	-
crisprID_964342	chr19	15308354	15308354	C	T	nonsynonymous	SNV	-	-
crisprID_976158	chr2	179413669	179413669	C	T	unknown	SNV	-	-
crisprID_976787	chr1	25883674	25883674	C	T	synonymous	SNV	-	-
crisprID_1009275	chr12	98938736	98938736	A	G	nonsynonymous	SNV	-	-
crisprID_982872	chr2	219919730	219919730	C	T	unknown	SNV	-	-
crisprID_1026803	chr6	129762036	129762036	A	G	nonsynonymous	SNV	-	-
crisprID_976693	chr19	50905176	50905176	C	T	nonsynonymous	SNV	-	-
crisprID_1030797	chr7	21827050	21827050	A	G	nonsynonymous	SNV	-	-
crisprID_962313	chr2	179442805	179442805	C	T	unknown	SNV	-	-
crisprID_964036	chr12	133249365	133249365	C	T	nonsynonymous	SNV	-	-
crisprID_914954	chr3	38651279	38651279	C	T	nonsynonymous	SNV	-	-
crisprID_987702	chr1	17359638	17359638	C	T	nonsynonymous	SNV	-	GACA-JP|1|585|0.00171
crisprID_1029931	chr11	5247907	5247907	A	G	nonsynonymous	SNV	-	-
crisprID_976423	chr15	101041894	101041894	C	T	nonsynonymous	SNV	-	-
crisprID_968827	chr2	179451481	179451481	C	T	nonsynonymous	SNV	-	-
crisprID_1026355	chr11	108206666	108206666	A	G	nonsynonymous	SNV	-	-
crisprID_948230	chr14	64687232	64687232	C	T	synonymous	SNV	-	-
crisprID_1024159	chr11	124746274	124746274	A	G	synonymous	SNV	-	-
crisprID_900728	chr11	691594	691594	C	T	synonymous	SNV	-	-
crisprID_3360697894721	chr17	37681030	37681030	C	T	stopgain	SNV	UCEC|1|248|0.00403	UCEC-US|1|250|0.00400
crisprID_983559	chr4	84384688	84384688	C	T	nonsynonymous	SNV	-	-
crisprID_1027819	chr3	38529433	38529433	A	G	unknown	SNV	-	-
CRISPRID_new_4953	chr1	160104327	160104327	C	T	synonymous	SNV	-	PRAD-CN|1|65|0.01538,ESCA-CN|1|332|0.00301
crisprID_953635	chr2	179396702	179396702	C	T	unknown	SNV	-	-
crisprID_986695	chr1	160008693	160008693	C	T	unknown	SNV	-	-
crisprID_803384	chr5	161569222	161569222	C	G	stopgain	SNV	-	-
crisprID_1026157	chr2	179438685	179438685	A	G	synonymous	SNV	-	-
crisprID_1016961	chr12	2800220	2800220	A	G	nonsynonymous	SNV	-	-
crisprID_969198	chr2	179424176	179424176	C	T	unknown	SNV	-	-
crisprID_955473	chr2	135881809	135881809	C	T	nonsynonymous	SNV	SARC|1|247|0.00405	-
crisprID_976042	chr7	150642529	150642529	C	T	nonsynonymous	SNV	-	-
crisprID_33606978100806	chr8	30933772	30933772	C	T	nonsynonymous	SNV	-	ESCA-CN|1|332|0.00301
crisprID_1017588	chr5	148407010	148407010	A	G	nonsynonymous	SNV	-	-
crisprID_904642	chr12	52316307	52316307	C	T	unknown	SNV	-	-
crisprID_988523	chr14	50760894	50760894	C	T	nonsynonymous	SNV	-	-
crisprID_1011545	chr10	98362103	98362103	A	G	nonsynonymous	SNV	-	-
crisprID_967487	chr2	128050272	128050272	C	T	nonsynonymous	SNV	-	GACA-JP|1|585|0.00171
crisprID_933412	chr19	11145750	11145750	C	T	nonsynonymous	SNV	-	-
crisprID_928015	chr2	215645445	215645445	C	T	nonsynonymous	SNV	-	-
crisprID_1025832	chr9	12709128	12709128	A	G	synonymous	SNV	-	-
crisprID_920487	chr2	179394999	179394999	C	T	nonsynonymous	SNV	-	-
crisprID_553970	chr12	80623065	80623065	C	T	nonsynonymous	SNV	STAD|1|395|0.00253,STES|1|395|0.00253	-
crisprID_969956	chr2	238283460	238283460	C	T	nonsynonymous	SNV	-	-
crisprID_968042	chr2	179476359	179476359	C	T	nonsynonymous	SNV	COAD|1|367|0.00272,COADREAD|1|489|0.00204	COAD-US|1|254|0.00394
crisprID_922811	chr14	65262357	65262357	C	T	nonsynonymous	SNV	-	-
crisprID_1023104	chr13	32911399	32911399	A	G	synonymous	SNV	-	-
crisprID_955356	chr16	1560827	1560827	C	T	unknown	SNV	-	-
crisprID_954955	chr1	43818309	43818309	C	T	stopgain	SNV	-	-
crisprID_1023710	chr11	111965694	111965694	A	G	stoploss	SNV	-	-
crisprID_1029177	chr5	38476063	38476063	A	G	unknown	SNV	-	-
crisprID_969081	chr2	29519818	29519818	C	T	nonsynonymous	SNV	COADREAD|1|489|0.00204,READ|1|122|0.00820	ESCA-CN|1|332|0.00301,GACA-JP|1|585|0.00171
crisprID_1013217	chr10	89622951	89622951	A	G	unknown	SNV	-	-
crisprID_983472	chr1	27124166	27124166	C	T	nonsynonymous	SNV	-	-
crisprID_1022997	chr12	2764324	2764324	A	G	unknown	SNV	-	-
crisprID_1030444	chr2	179542581	179542581	A	G	nonsynonymous	SNV	-	-
crisprID_961453	chr18	46808376	46808376	C	T	nonsynonymous	SNV	-	-
crisprID_983684	chr5	176562766	176562766	C	T	nonsynonymous	SNV	-	-
crisprID_1027956	chr9	101894926	101894926	A	G	nonsynonymous	SNV	-	-
crisprID_984902	chr6	99322232	99322232	C	T	synonymous	SNV	-	PACA-AU|1|391|0.00256
crisprID_957337	chr3	69169174	69169174	C	T	nonsynonymous	SNV	-	BTCA-SG|1|71|0.01408
crisprID_968880	chr11	64574511	64574511	C	T	nonsynonymous	SNV	COADREAD|1|489|0.00204,READ|1|122|0.00820	-
crisprID_991725	chr2	215610538	215610538	A	G	nonsynonymous	SNV	-	-
crisprID_929856	chr15	65914393	65914393	C	T	unknown	SNV	-	-
crisprID_964595	chr10	43608408	43608408	C	T	nonsynonymous	SNV	-	-
crisprID_956813	chr20	25281128	25281128	C	T	unknown	SNV	-	-
crisprID_975359	chr2	149243446	149243446	C	T	nonsynonymous	SNV	-	-
crisprID_972479	chr5	90049607	90049607	C	T	nonsynonymous	SNV	-	MALY-DE|1|241|0.00415
crisprID_1023288	chr2	48025812	48025812	A	G	synonymous	SNV	-	-
crisprID_968852	chr8	22058684	22058684	C	T	stopgain	SNV	-	-
crisprID_964441	chr2	145143574	145143574	C	T	unknown	SNV	-	-
crisprID_1027662	chr13	32913089	32913089	A	G	nonsynonymous	SNV	-	-
crisprID_939698	chr16	3627519	3627519	C	T	unknown	SNV	-	ESAD-UK|1|301|0.00332
crisprID_984046	chr6	51923378	51923378	C	T	nonsynonymous	SNV	COADREAD|1|489|0.00204,READ|1|122|0.00820	-
crisprID_984653	chr2	179647563	179647563	C	T	nonsynonymous	SNV	GBM|1|290|0.00345,GBMLGG|1|820|0.00122	GBM-US|1|276|0.00362
crisprID_946760	chr5	112175690	112175690	C	T	nonsynonymous	SNV	-	-
crisprID_1013644	chr2	47694123	47694123	A	G	unknown	SNV	-	-
crisprID_925453	chr21	47536674	47536674	C	T	unknown	SNV	-	-
crisprID_985392	chr15	48714203	48714203	C	T	nonsynonymous	SNV	-	-
crisprID_561378	chr3	98304462	98304462	C	T	nonsynonymous	SNV	UCEC|1|248|0.00403	UCEC-US|1|250|0.00400
crisprID_1028813	chr6	88222026	88222026	A	G	unknown	SNV	-	-
crisprID_939029	chr15	89862565	89862565	C	T	nonsynonymous	SNV	-	-
crisprID_1005347	chr17	10436629	10436629	A	G	nonsynonymous	SNV	STAD|1|395|0.00253,STES|1|395|0.00253	STAD-US|1|289|0.00346
crisprID_3360697895807	chr16	89871706	89871706	C	T	nonsynonymous	SNV	-	-
crisprID_946322	chr17	71232594	71232594	C	T	nonsynonymous	SNV	-	PRAD-UK|1|140|0.00714
crisprID_1024607	chr2	61258730	61258730	A	G	nonsynonymous	SNV	-	-
crisprID_1027957	chr15	40943740	40943740	A	G	nonsynonymous	SNV	-	-
crisprID_995617	chr9	21974671	21974671	A	G	synonymous	SNV	-	-
crisprID_952937	chr17	17701160	17701160	C	T	nonsynonymous	SNV	-	-
crisprID_1026955	chr15	44856842	44856842	A	G	nonsynonymous	SNV	STAD|1|395|0.00253,STES|1|395|0.00253	STAD-US|1|289|0.00346
crisprID_33606978192964	chr19	50365330	50365330	C	T	nonsynonymous	SNV	HNSC|1|512|0.00195	-
crisprID_1006433	chr11	10500176	10500176	A	G	nonsynonymous	SNV	-	-
crisprID_1029944	chr11	108153444	108153444	A	G	nonsynonymous	SNV	-	-
crisprID_980466	chr22	29106041	29106041	C	T	nonsynonymous	SNV	-	-
crisprID_967366	chr2	179469622	179469622	C	T	nonsynonymous	SNV	GBM|1|290|0.00345,GBMLGG|1|820|0.00122	GBM-US|1|276|0.00362,PACA-CA|1|268|0.00373,GACA-JP|1|585|0.00171
crisprID_965827	chr22	38120764	38120764	C	T	nonsynonymous	SNV	-	-
CRISPRID_new_5314	chr11	2604701	2604701	C	T	nonsynonymous	SNV	-	-
crisprID_964451	chr16	2120429	2120429	C	T	unknown	SNV	-	-
crisprID_922216	chr1	209965716	209965716	C	T	nonsynonymous	SNV	-	-
crisprID_961472	chr8	10468230	10468230	C	T	synonymous	SNV	-	-
crisprID_954632	chr12	133253159	133253159	C	T	nonsynonymous	SNV	-	-
crisprID_968258	chr20	3202563	3202563	C	T	nonsynonymous	SNV	-	-
crisprID_949470	chr10	69948821	69948821	C	T	nonsynonymous	SNV	-	-
crisprID_928648	chr1	43200234	43200234	C	T	unknown	SNV	-	-
crisprID_941086	chr10	78649254	78649254	C	T	nonsynonymous	SNV	GBMLGG|1|820|0.00122,LGG|1|530|0.00189	-
crisprID_950721	chr18	29122715	29122715	C	T	nonsynonymous	SNV	-	-
crisprID_980323	chr5	147475388	147475388	C	T	nonsynonymous	SNV	-	-
crisprID_926019	chr20	2639423	2639423	C	T	nonsynonymous	SNV	ESCA|1|185|0.00541	ESAD-UK|1|301|0.00332
crisprID_509581	chr17	78184697	78184697	C	T	nonsynonymous	SNV	-	-
crisprID_976982	chr1	45798966	45798966	C	T	nonsynonymous	SNV	-	-
crisprID_986059	chr16	2159044	2159044	C	T	nonsynonymous	SNV	HNSC|1|512|0.00195	-
crisprID_803166	chr7	21788297	21788297	C	G	stopgain	SNV	-	-
crisprID_956287	chr2	179397396	179397396	C	T	nonsynonymous	SNV	-	SKCA-BR|1|100|0.01000
crisprID_963294	chr13	39438560	39438560	C	T	synonymous	SNV	-	-
crisprID_985810	chr4	81122636	81122636	C	T	nonsynonymous	SNV	-	-
crisprID_1013941	chr5	112154661	112154661	A	G	splicing	SNV	-	-
crisprID_966385	chr17	29703160	29703160	C	T	unknown	SNV	-	-
crisprID_1018584	chr10	95791893	95791893	A	G	nonsynonymous	SNV	-	-
crisprID_1031016	chr15	40903678	40903678	A	G	nonsynonymous	SNV	-	-
crisprID_957607	chr15	73660020	73660020	C	T	nonsynonymous	SNV	-	-
crisprID_933411	chr1	17323645	17323645	C	T	synonymous	SNV	-	-
crisprID_988088	chr6	152762293	152762293	C	T	nonsynonymous	SNV	-	-
crisprID_1028527	chr9	131367355	131367355	A	G	synonymous	SNV	-	-
crisprID_1014765	chr9	101589100	101589100	A	G	nonsynonymous	SNV	-	-
crisprID_1021170	chr2	48030690	48030690	A	G	nonsynonymous	SNV	-	-
crisprID_1023246	chr6	76540163	76540163	A	G	nonsynonymous	SNV	-	-
crisprID_978598	chr17	80049443	80049443	C	T	nonsynonymous	SNV	-	-
crisprID_973346	chr19	40899958	40899958	C	T	nonsynonymous	SNV	-	-
crisprID_33606978189137	chr2	48028002	48028002	C	T	synonymous	SNV	-	-
crisprID_1013834	chr2	234240362	234240362	A	G	unknown	SNV	-	-
crisprID_965521	chr11	117232614	117232614	C	T	nonsynonymous	SNV	-	-
crisprID_1021312	chr5	126793457	126793457	A	G	unknown	SNV	-	-
crisprID_941041	chr10	73330674	73330674	C	T	nonsynonymous	SNV	-	SKCA-BR|1|100|0.01000
CRISPRID_new_5627	chr1	12061479	12061479	C	T	nonsynonymous	SNV	-	-
crisprID_983893	chr10	102748214	102748214	C	T	nonsynonymous	SNV	-	-
crisprID_1027222	chr10	21147245	21147245	A	G	nonsynonymous	SNV	-	-
crisprID_998274	chr2	48027295	48027295	A	G	nonsynonymous	SNV	-	-
crisprID_901332	chr12	57944192	57944192	C	T	unknown	SNV	-	-
crisprID_961157	chr18	55212854	55212854	C	T	unknown	SNV	-	-
crisprID_869273	chr15	100512178	100512178	C	T	unknown	SNV	-	-
crisprID_1018514	chr3	52437842	52437842	A	G	nonsynonymous	SNV	-	-
crisprID_973538	chrX	132730513	132730513	C	T	nonsynonymous	SNV	-	-
crisprID_982320	chr9	21974723	21974723	C	T	nonsynonymous	SNV	-	-
crisprID_1009790	chr1	94490570	94490570	A	G	nonsynonymous	SNV	-	-
crisprID_986888	chr16	56913118	56913118	C	T	synonymous	SNV	-	-
crisprID_904713	chr1	3102848	3102848	C	T	nonsynonymous	SNV	-	-
crisprID_1028818	chr13	32944675	32944675	A	G	nonsynonymous	SNV	-	-
crisprID_998607	chr17	29677318	29677318	A	G	nonsynonymous	SNV	STAD|1|395|0.00253,STES|1|395|0.00253	STAD-US|1|289|0.00346
crisprID_966182	chr18	42645907	42645907	C	T	unknown	SNV	-	-
crisprID_1023452	chr7	114304424	114304424	A	G	nonsynonymous	SNV	-	-
crisprID_1027185	chrX	18622839	18622839	A	G	nonsynonymous	SNV	-	-
crisprID_1025986	chr17	19580687	19580687	A	G	unknown	SNV	-	-
crisprID_33606978183884	chr19	45924474	45924474	C	T	nonsynonymous	SNV	-	BTCA-JP|1|239|0.00418
crisprID_982860	chr2	202151185	202151185	C	T	synonymous	SNV	-	-
crisprID_985881	chr16	68862157	68862157	C	T	nonsynonymous	SNV	STAD|1|395|0.00253,STES|1|395|0.00253	-
crisprID_1028184	chr5	110096992	110096992	A	G	nonsynonymous	SNV	-	-
crisprID_986625	chr17	41276133	41276133	C	T	splicing	SNV	-	-
crisprID_955966	chr2	73717197	73717197	C	T	nonsynonymous	SNV	-	-
crisprID_967325	chr10	43607553	43607553	C	T	nonsynonymous	SNV	-	-
crisprID_970572	chr2	179423251	179423251	C	T	nonsynonymous	SNV	GBMLGG|1|820|0.00122,LGG|1|530|0.00189,UVM|1|80|0.01250	BOCA-UK|1|130|0.00769,GACA-JP|1|585|0.00171
crisprID_978131	chr2	25505311	25505311	C	T	synonymous	SNV	-	-
crisprID_942547	chr10	34739275	34739275	C	T	nonsynonymous	SNV	-	-
crisprID_1010388	chr17	68171754	68171754	A	G	nonsynonymous	SNV	-	-
crisprID_944365	chr10	18830376	18830376	C	T	unknown	SNV	-	-
crisprID_923464	chr1	116206842	116206842	C	T	synonymous	SNV	-	-
crisprID_958047	chr16	88505155	88505155	C	T	synonymous	SNV	-	-
crisprID_1022638	chr17	68171400	68171400	A	G	nonsynonymous	SNV	-	-
crisprID_1024412	chr7	105207564	105207564	A	G	splicing	SNV	-	-
crisprID_967621	chr12	109992330	109992330	C	T	unknown	SNV	-	-
crisprID_933494	chr11	2549199	2549199	C	T	nonsynonymous	SNV	-	-
crisprID_936293	chr1	237063308	237063308	C	T	unknown	SNV	-	-
crisprID_984718	chr5	171764127	171764127	C	T	unknown	SNV	-	-
crisprID_971784	chr9	111693371	111693371	C	T	nonsynonymous	SNV	-	-
crisprID_566108	chr1	186062261	186062261	C	T	unknown	SNV	-	-
crisprID_930028	chr8	144997319	144997319	C	T	nonsynonymous	SNV	-	-
crisprID_1014235	chr19	11169476	11169476	A	G	nonsynonymous	SNV	-	-
crisprID_988561	chr9	131304089	131304089	C	T	unknown	SNV	-	-
crisprID_1023086	chr12	15037157	15037157	A	G	synonymous	SNV	-	-
crisprID_1028479	chr17	73942351	73942351	A	G	unknown	SNV	-	-
crisprID_1031392	chr15	25620583	25620583	A	G	unknown	SNV	-	-
CRISPRID_new_5291	chr17	79892986	79892986	C	T	nonsynonymous	SNV	-	-
crisprID_1030502	chr2	166897808	166897808	A	G	nonsynonymous	SNV	-	-
crisprID_980096	chr5	127710403	127710403	C	T	synonymous	SNV	-	-
crisprID_1029046	chr13	32918693	32918693	A	G	splicing	SNV	-	-
crisprID_981658	chr22	18606945	18606945	C	T	synonymous	SNV	-	-
crisprID_957805	chr4	39269726	39269726	C	T	unknown	SNV	-	-
crisprID_974364	chr10	90701576	90701576	C	T	synonymous	SNV	-	-
crisprID_916306	chr2	152468750	152468750	C	T	nonsynonymous	SNV	-	-
crisprID_1014198	chr13	32972299	32972299	A	G	nonsynonymous	SNV	-	-
crisprID_943625	chr10	27830146	27830146	C	T	unknown	SNV	-	MALY-DE|1|241|0.00415
crisprID_1027380	chr6	38810684	38810684	A	G	unknown	SNV	-	-
crisprID_976988	chr1	45798127	45798127	C	T	nonsynonymous	SNV	-	-
crisprID_971278	chr9	12695656	12695656	C	T	nonsynonymous	SNV	THCA|1|504|0.00198	THCA-US|1|402|0.00249
CRISPRID_new_1780	chr11	47359090	47359090	C	T	stopgain	SNV	-	-
CRISPRID_new_2114	chr9	98239988	98239988	C	T	unknown	SNV	-	-
crisprID_957031	chr3	158409165	158409165	C	T	nonsynonymous	SNV	-	-
crisprID_988963	chr18	28667635	28667635	C	T	nonsynonymous	SNV	-	-
crisprID_1005635	chr16	89805967	89805967	A	G	unknown	SNV	-	-
crisprID_970273	chr6	129777560	129777560	C	T	nonsynonymous	SNV	-	-
crisprID_988566	chr6	51640694	51640694	C	T	synonymous	SNV	-	LICA-FR|1|252|0.00397
crisprID_969138	chr12	112939976	112939976	C	T	nonsynonymous	SNV	-	-
crisprID_1009374	chr1	45975887	45975887	A	G	unknown	SNV	-	-
crisprID_1005140	chr13	32930699	32930699	A	G	nonsynonymous	SNV	-	-
crisprID_947218	chr13	111102041	111102041	C	T	nonsynonymous	SNV	-	-
crisprID_1030987	chr18	48607530	48607530	A	G	unknown	SNV	-	-
crisprID_965401	chrX	73744247	73744247	C	T	nonsynonymous	SNV	SARC|1|247|0.00405	MELA-AU|1|183|0.00546
crisprID_957432	chr7	103243894	103243894	C	T	nonsynonymous	SNV	-	-
crisprID_945119	chrX	66766162	66766162	C	T	nonsynonymous	SNV	-	-
crisprID_1031776	chr15	25615679	25615679	A	G	unknown	SNV	-	-
crisprID_1026743	chr13	32914610	32914610	A	G	nonsynonymous	SNV	-	-
crisprID_953251	chr17	39723992	39723992	C	T	nonsynonymous	SNV	-	-
crisprID_955040	chr1	2234516	2234516	C	T	nonsynonymous	SNV	-	-
crisprID_968654	chr22	50656625	50656625	C	T	nonsynonymous	SNV	-	-
crisprID_566824	chr11	2466558	2466558	C	T	nonsynonymous	SNV	-	-
crisprID_953303	chr16	68679247	68679247	C	T	unknown	SNV	-	-
crisprID_985356	chr9	137591937	137591937	C	T	nonsynonymous	SNV	-	-
crisprID_1024194	chr7	91625067	91625067	A	G	nonsynonymous	SNV	UCEC|1|248|0.00403	UCEC-US|1|250|0.00400
crisprID_978591	chr2	170062077	170062077	C	T	nonsynonymous	SNV	-	BTCA-JP|1|239|0.00418,LINC-JP|1|394|0.00254
crisprID_1024370	chr2	179479414	179479414	A	G	nonsynonymous	SNV	-	-
crisprID_974092	chr11	1774039	1774039	C	T	unknown	SNV	-	-
crisprID_983536	chr11	46893155	46893155	C	T	nonsynonymous	SNV	-	-
crisprID_1031916	chr2	172291711	172291711	A	G	unknown	SNV	-	-
crisprID_1019303	chr12	8248649	8248649	A	G	nonsynonymous	SNV	-	-
crisprID_1030042	chr9	140637904	140637904	A	G	nonsynonymous	SNV	-	-
crisprID_970938	chr18	2784525	2784525	C	T	synonymous	SNV	-	-
crisprID_995453	chr15	99504857	99504857	A	G	unknown	SNV	-	-
crisprID_1030690	chr8	87586664	87586664	A	G	unknown	SNV	-	-
CRISPRID_new_1864	chr7	94050333	94050333	C	T	nonsynonymous	SNV	-	LINC-JP|1|394|0.00254
crisprID_830866	chr7	6017281	6017281	C	T	nonsynonymous	SNV	-	-
crisprID_985693	chr10	73082710	73082710	C	T	nonsynonymous	SNV	-	-
crisprID_953673	chr17	39913900	39913900	C	T	nonsynonymous	SNV	-	-
crisprID_988236	chr1	55529489	55529489	C	T	unknown	SNV	-	-
crisprID_918911	chr10	75010692	75010692	C	T	nonsynonymous	SNV	-	-
crisprID_954334	chr17	2586152	2586152	C	T	unknown	SNV	-	-
crisprID_949994	chr17	33433467	33433467	C	T	nonsynonymous	SNV	-	-
crisprID_971500	chr1	40777210	40777210	C	T	nonsynonymous	SNV	-	-
crisprID_980974	chr5	112178594	112178594	C	T	nonsynonymous	SNV	-	-
crisprID_934559	chr2	179428253	179428253	C	T	nonsynonymous	SNV	HNSC|1|512|0.00195	-
crisprID_907088	chr3	52486276	52486276	C	T	unknown	SNV	-	-
crisprID_981074	chr16	2129566	2129566	C	T	nonsynonymous	SNV	-	-
crisprID_1009959	chrX	133632430	133632430	A	G	nonsynonymous	SNV	-	-
crisprID_962224	chr7	4825192	4825192	C	T	nonsynonymous	SNV	-	-
crisprID_1030632	chr11	102984336	102984336	A	G	nonsynonymous	SNV	-	-
crisprID_962708	chr6	74304856	74304856	C	T	nonsynonymous	SNV	HNSC|1|512|0.00195	-
crisprID_978038	chr8	145738440	145738440	C	T	nonsynonymous	SNV	-	-
crisprID_802894	chrX	100609669	100609669	C	G	nonsynonymous	SNV	-	-
crisprID_957469	chr5	112178706	112178706	C	T	nonsynonymous	SNV	-	-
crisprID_1008393	chr3	37092035	37092035	A	G	nonsynonymous	SNV	-	-
crisprID_1030949	chr11	108196198	108196198	A	G	nonsynonymous	SNV	-	-
crisprID_976080	chr8	133931723	133931723	C	T	nonsynonymous	SNV	-	-
crisprID_1025738	chr2	47606139	47606139	A	G	synonymous	SNV	-	-
crisprID_33606978205288	chr3	48508989	48508989	C	T	nonsynonymous	SNV	SKCM|1|368|0.00272	SKCM-US|1|335|0.00299
crisprID_962204	chr3	180331956	180331956	C	T	unknown	SNV	-	-
crisprID_979749	chr2	179398515	179398515	C	T	nonsynonymous	SNV	-	-
crisprID_986929	chr3	37061950	37061950	C	T	nonsynonymous	SNV	-	-
crisprID_959967	chr3	38601667	38601667	C	T	nonsynonymous	SNV	SKCM|1|368|0.00272	-
crisprID_1022686	chr17	29684080	29684080	A	G	nonsynonymous	SNV	-	-
crisprID_1025538	chr17	29684308	29684308	A	G	nonsynonymous	SNV	-	-
crisprID_983957	chr2	167055588	167055588	C	T	nonsynonymous	SNV	-	-
crisprID_930612	chr17	80048868	80048868	C	T	nonsynonymous	SNV	-	-
crisprID_1027163	chr10	118969494	118969494	A	G	nonsynonymous	SNV	-	-
crisprID_985650	chr2	179460410	179460410	C	T	nonsynonymous	SNV	-	-
crisprID_1022107	chr12	103233011	103233011	A	G	unknown	SNV	-	-
crisprID_981642	chr19	40900886	40900886	C	T	nonsynonymous	SNV	-	-
crisprID_937292	chr10	112724286	112724286	C	T	nonsynonymous	SNV	-	-
CRISPRID_new_4537	chr22	29090020	29090020	C	T	synonymous	SNV	-	-
crisprID_1013823	chr12	103234231	103234231	A	G	nonsynonymous	SNV	-	PACA-AU|1|391|0.00256
crisprID_951703	chr13	23910487	23910487	C	T	nonsynonymous	SNV	-	-
crisprID_1029782	chr5	131939101	131939101	A	G	nonsynonymous	SNV	-	-
crisprID_917109	chr4	170314855	170314855	C	T	unknown	SNV	-	-
crisprID_985802	chr4	57522097	57522097	C	T	nonsynonymous	SNV	-	-
crisprID_983822	chr19	1206807	1206807	C	T	unknown	SNV	-	-
crisprID_984668	chr17	3436060	3436060	C	T	nonsynonymous	SNV	GBMLGG|1|820|0.00122,LGG|1|530|0.00189,UCEC|1|248|0.00403	UCEC-US|1|250|0.00400
crisprID_972860	chr19	50906411	50906411	C	T	nonsynonymous	SNV	-	-
crisprID_3360697898108	chr15	89856188	89856188	C	T	synonymous	SNV	-	-
crisprID_33606978100368	chr17	33428040	33428040	C	T	nonsynonymous	SNV	-	-
crisprID_994463	chr7	98575922	98575922	A	G	nonsynonymous	SNV	-	-
crisprID_1027892	chr19	56389991	56389991	A	G	unknown	SNV	-	-
crisprID_1029176	chr12	52202004	52202004	A	G	unknown	SNV	-	-
crisprID_1028817	chr5	140960346	140960346	A	G	synonymous	SNV	-	-
crisprID_1022137	chr10	104389836	104389836	A	G	nonsynonymous	SNV	-	-
crisprID_989435	chrX	70683745	70683745	A	G	nonsynonymous	SNV	-	-
CRISPRID_new_4552	chrX	55041279	55041279	C	T	synonymous	SNV	CESC|1|194|0.00515	CESC-US|1|194|0.00515
crisprID_998973	chr17	56811542	56811542	A	G	nonsynonymous	SNV	-	-
crisprID_911994	chr3	32207973	32207973	C	T	unknown	SNV	-	-
CRISPRID_new_5139	chr17	44087762	44087762	C	T	synonymous	SNV	BRCA|1|982|0.00102	BRCA-US|1|955|0.00105
crisprID_1030697	chr2	47690180	47690180	A	G	nonsynonymous	SNV	-	-
crisprID_923557	chr4	39236493	39236493	C	T	synonymous	SNV	UCEC|2|248|0.00806	COCA-CN|2|321|0.00623,UCEC-US|2|250|0.00800
crisprID_973033	chr1	243589848	243589848	C	T	nonsynonymous	SNV	-	-
crisprID_1039015	chr12	102869491	102869491	C	T	synonymous	SNV	-	BTCA-JP|1|239|0.00418,LICA-CN|1|402|0.00249
crisprID_515524	chr2	135926634	135926634	C	T	unknown	SNV	-	-
crisprID_971646	chr22	32205599	32205599	C	T	synonymous	SNV	-	-
crisprID_969145	chr11	108141973	108141973	C	T	unknown	SNV	-	-
crisprID_1029579	chr8	133138588	133138588	A	G	unknown	SNV	-	-
CRISPRID_new_5039	chr9	97372300	97372300	C	T	nonsynonymous	SNV	-	-
crisprID_521022	chr22	42525035	42525035	C	T	nonsynonymous	SNV	-	COCA-CN|1|321|0.00312
crisprID_956560	chr2	109368063	109368063	C	T	nonsynonymous	SNV	OV|1|469|0.00213	-
crisprID_1013921	chr1	185985076	185985076	A	G	unknown	SNV	-	-
crisprID_987030	chr2	179640232	179640232	C	T	unknown	SNV	-	-
crisprID_1005011	chr5	149274742	149274742	A	G	unknown	SNV	-	-
crisprID_1001929	chr13	32929266	32929266	A	G	nonsynonymous	SNV	-	-
crisprID_949531	chr19	41111642	41111642	C	T	unknown	SNV	-	-
crisprID_901071	chr16	28906273	28906273	C	T	nonsynonymous	SNV	-	THCA-CN|1|50|0.02000,MELA-AU|1|183|0.00546
crisprID_1024208	chr11	108141974	108141974	A	G	unknown	SNV	-	-
crisprID_1024097	chr1	24171935	24171935	A	G	unknown	SNV	-	-
crisprID_922299	chr20	30419811	30419811	C	T	nonsynonymous	SNV	-	-
crisprID_982035	chr5	112162858	112162858	C	T	nonsynonymous	SNV	-	-
crisprID_1005594	chr19	11118703	11118703	A	G	unknown	SNV	-	-
crisprID_983953	chr9	137623484	137623484	C	T	nonsynonymous	SNV	ESCA|1|185|0.00541	-
crisprID_1011754	chr10	104359268	104359268	A	G	nonsynonymous	SNV	-	-
crisprID_982221	chr19	47260083	47260083	C	T	nonsynonymous	SNV	-	-
crisprID_939726	chr2	215595143	215595143	C	T	nonsynonymous	SNV	-	-
crisprID_804295	chr17	70118950	70118950	C	G	stopgain	SNV	-	-
crisprID_968516	chr18	28669542	28669542	C	T	nonsynonymous	SNV	COAD|1|367|0.00272,COADREAD|1|489|0.00204	COAD-US|1|254|0.00394
crisprID_942184	chr18	12329191	12329191	C	T	unknown	SNV	-	-
crisprID_985365	chr16	23635366	23635366	C	T	nonsynonymous	SNV	-	-
crisprID_963864	chr1	169498957	169498957	C	T	nonsynonymous	SNV	-	-
crisprID_1024654	chr2	179406316	179406316	A	G	unknown	SNV	-	-
crisprID_1031329	chr20	8862378	8862378	A	G	nonsynonymous	SNV	-	-
crisprID_987455	chr2	38301614	38301614	C	T	synonymous	SNV	-	-
crisprID_971487	chr1	197094264	197094264	C	T	synonymous	SNV	-	-
crisprID_964832	chr22	26848448	26848448	C	T	unknown	SNV	-	-
crisprID_961057	chr14	23900820	23900820	C	T	nonsynonymous	SNV	-	-
crisprID_979785	chr6	7583238	7583238	C	T	nonsynonymous	SNV	-	-
crisprID_1028705	chr19	33878811	33878811	A	G	synonymous	SNV	-	-
crisprID_983189	chr1	113455462	113455462	C	T	unknown	SNV	-	-
crisprID_977930	chr21	47542013	47542013	C	T	unknown	SNV	-	-
crisprID_1026663	chr6	118881423	118881423	A	G	unknown	SNV	-	-
crisprID_992777	chr15	100649229	100649229	A	G	nonsynonymous	SNV	-	-
crisprID_923615	chr2	238303518	238303518	C	T	nonsynonymous	SNV	-	-
crisprID_988109	chr10	89622919	89622919	C	T	unknown	SNV	-	-
crisprID_957226	chr2	179640598	179640598	C	T	nonsynonymous	SNV	ESCA|1|185|0.00541,STAD|1|395|0.00253,STES|1|395|0.00253	COCA-CN|1|321|0.00312,STAD-US|1|289|0.00346
crisprID_966326	chr7	87083892	87083892	C	T	synonymous	SNV	CESC|1|194|0.00515,COAD|1|367|0.00272,COADREAD|1|489|0.00204	COCA-CN|1|321|0.00312,CESC-US|1|194|0.00515
crisprID_1010222	chr12	32994070	32994070	A	G	nonsynonymous	SNV	-	-
crisprID_970715	chr3	123419131	123419131	C	T	nonsynonymous	SNV	-	-
crisprID_953863	chr15	49030441	49030441	C	T	unknown	SNV	-	-
crisprID_920709	chr20	61981646	61981646	C	T	nonsynonymous	SNV	-	-
crisprID_944266	chr2	179438056	179438056	C	T	nonsynonymous	SNV	-	-
crisprID_955427	chr2	71762392	71762392	C	T	unknown	SNV	-	-
crisprID_988613	chr2	179408641	179408641	C	T	nonsynonymous	SNV	-	-
crisprID_951638	chr2	152717236	152717236	C	T	nonsynonymous	SNV	-	-
CRISPRID_new_3698	chr3	10183731	10183731	A	G	nonsynonymous	SNV	-	-
crisprID_977841	chr1	27124130	27124130	C	T	nonsynonymous	SNV	-	-
crisprID_1030787	chr11	108128232	108128232	A	G	nonsynonymous	SNV	-	-
crisprID_986476	chr18	2673292	2673292	C	T	nonsynonymous	SNV	-	-
crisprID_957429	chr11	66282162	66282162	C	T	unknown	SNV	-	-
crisprID_1031189	chr11	94169025	94169025	A	G	nonsynonymous	SNV	-	-
crisprID_983452	chr10	89623370	89623370	C	T	unknown	SNV	-	ESAD-UK|1|301|0.00332
crisprID_998460	chr3	37053586	37053586	A	G	nonsynonymous	SNV	-	-
crisprID_988105	chr16	2122885	2122885	C	T	synonymous	SNV	-	-
crisprID_1009788	chr5	42689050	42689050	A	G	synonymous	SNV	HNSC|1|512|0.00195	-
crisprID_1018298	chr11	108163341	108163341	A	G	unknown	SNV	-	-
crisprID_965298	chr6	152473104	152473104	C	T	nonsynonymous	SNV	COAD|1|367|0.00272,COADREAD|1|489|0.00204,STAD|1|395|0.00253,STES|1|395|0.00253	STAD-US|1|289|0.00346,COAD-US|1|254|0.00394
crisprID_975564	chr8	61754183	61754183	C	T	unknown	SNV	-	BTCA-JP|1|239|0.00418,GACA-JP|1|585|0.00171
crisprID_1005939	chrX	47779671	47779671	A	G	unknown	SNV	-	-
crisprID_988796	chr5	37157484	37157484	C	T	unknown	SNV	-	-
crisprID_803450	chr9	140057128	140057128	C	G	nonsynonymous	SNV	-	-
crisprID_948912	chr16	2112968	2112968	C	T	unknown	SNV	-	-
crisprID_974837	chr2	48010469	48010469	C	T	nonsynonymous	SNV	-	-
crisprID_991125	chr21	34011411	34011411	A	G	nonsynonymous	SNV	-	-
crisprID_1012694	chr7	44184878	44184878	A	G	nonsynonymous	SNV	-	-
crisprID_988381	chr9	35689779	35689779	C	T	synonymous	SNV	-	-
crisprID_3360697894334	chr17	59761328	59761328	C	T	nonsynonymous	SNV	-	-
crisprID_910554	chr17	73738414	73738414	C	T	unknown	SNV	-	COCA-CN|1|321|0.00312,BRCA-EU|1|569|0.00176
crisprID_975806	chr9	98242853	98242853	C	T	nonsynonymous	SNV	-	-
crisprID_976593	chr16	50765662	50765662	C	T	stopgain	SNV	-	-
crisprID_1029950	chr7	116380100	116380100	A	G	nonsynonymous	SNV	-	-
crisprID_985660	chr15	91549010	91549010	C	T	nonsynonymous	SNV	-	ESAD-UK|1|301|0.00332
crisprID_985442	chr16	71601466	71601466	C	T	unknown	SNV	-	-
crisprID_912933	chr19	11240345	11240345	C	T	nonsynonymous	SNV	-	-
crisprID_930627	chr8	24814011	24814011	C	T	nonsynonymous	SNV	-	-
crisprID_948035	chr2	145156878	145156878	C	T	nonsynonymous	SNV	COAD|1|367|0.00272,COADREAD|1|489|0.00204	ESAD-UK|1|301|0.00332
crisprID_547499	chr5	156672741	156672741	C	T	synonymous	SNV	-	-
crisprID_986520	chr19	59011918	59011918	C	T	synonymous	SNV	-	-
crisprID_948846	chr8	38003568	38003568	C	T	nonsynonymous	SNV	-	BRCA-EU|1|569|0.00176
crisprID_1031007	chr7	116395565	116395565	A	G	nonsynonymous	SNV	-	-
crisprID_987934	chr17	29422244	29422244	C	T	unknown	SNV	-	-
crisprID_973493	chr17	78085870	78085870	C	T	synonymous	SNV	PAAD|1|185|0.00541	PACA-AU|1|391|0.00256
crisprID_942321	chr14	75482896	75482896	C	T	unknown	SNV	-	-
crisprID_974107	chr4	3494742	3494742	C	T	synonymous	SNV	-	-
crisprID_954372	chr11	34938196	34938196	C	T	unknown	SNV	-	-
crisprID_931022	chr9	123165342	123165342	C	T	synonymous	SNV	-	-
crisprID_934766	chr1	45799074	45799074	C	T	unknown	SNV	-	COCA-CN|1|321|0.00312
crisprID_1030427	chr17	59853907	59853907	A	G	nonsynonymous	SNV	-	-
crisprID_966646	chr14	64484419	64484419	C	T	nonsynonymous	SNV	-	-
crisprID_33606978185927	chr18	70505176	70505176	C	T	unknown	SNV	-	MELA-AU|1|183|0.00546
crisprID_957059	chr19	50785109	50785109	C	T	unknown	SNV	-	-
crisprID_662652	chr17	37627978	37627978	C	T	synonymous	SNV	-	-
crisprID_948760	chr1	241667389	241667389	C	T	nonsynonymous	SNV	-	-
crisprID_941168	chr2	233394675	233394675	C	T	nonsynonymous	SNV	COAD|1|367|0.00272,COADREAD|1|489|0.00204,SKCM|1|368|0.00272,STAD|1|395|0.00253,STES|1|395|0.00253	STAD-US|1|289|0.00346,GACA-JP|1|585|0.00171,SKCM-US|1|335|0.00299,COAD-US|1|254|0.00394
crisprID_1025146	chr2	47709991	47709991	A	G	nonsynonymous	SNV	-	-
crisprID_952891	chr17	42457087	42457087	C	T	synonymous	SNV	DLBC|1|48|0.02083	-
crisprID_937785	chr20	44596539	44596539	C	T	synonymous	SNV	-	OV-US|1|118|0.00847,READ-US|1|94|0.01064
crisprID_1027999	chr12	40687446	40687446	A	G	nonsynonymous	SNV	-	-
crisprID_923116	chr4	15538626	15538626	C	T	nonsynonymous	SNV	-	-
crisprID_973072	chr3	52437816	52437816	C	T	nonsynonymous	SNV	-	BTCA-JP|1|239|0.00418
crisprID_933752	chr1	94512491	94512491	C	T	nonsynonymous	SNV	-	-
crisprID_954612	chr19	40900490	40900490	C	T	nonsynonymous	SNV	-	-
crisprID_984024	chr10	26986612	26986612	C	T	unknown	SNV	-	-
crisprID_984038	chr6	152749369	152749369	C	T	unknown	SNV	-	-
crisprID_1021794	chr15	48499929	48499929	A	G	nonsynonymous	SNV	-	-
crisprID_1022915	chr19	56373517	56373517	A	G	synonymous	SNV	-	-
crisprID_975506	chr3	130672659	130672659	C	T	unknown	SNV	-	-
crisprID_975637	chr12	49445060	49445060	C	T	synonymous	SNV	-	-
crisprID_963240	chr2	179584525	179584525	C	T	nonsynonymous	SNV	-	-
crisprID_988122	chr15	89849307	89849307	C	T	nonsynonymous	SNV	-	-
crisprID_979295	chr12	6085277	6085277	C	T	synonymous	SNV	-	-
crisprID_1022851	chr11	110108280	110108280	A	G	synonymous	SNV	-	-
crisprID_979200	chr9	35091257	35091257	C	T	nonsynonymous	SNV	-	-
crisprID_945928	chr9	140057153	140057153	C	T	nonsynonymous	SNV	-	-
crisprID_1028990	chrX	18662692	18662692	A	G	nonsynonymous	SNV	-	-
crisprID_988516	chr1	43818529	43818529	C	T	unknown	SNV	-	-
crisprID_940475	chr11	47360898	47360898	C	T	nonsynonymous	SNV	CHOL|1|35|0.02857	-
crisprID_1002391	chr2	189923594	189923594	A	G	nonsynonymous	SNV	-	-
crisprID_981440	chr18	2918188	2918188	C	T	unknown	SNV	-	-
CRISPRID_new_2369	chr17	7579591	7579591	C	T	splicing	SNV	BLCA|1|396|0.00253,COADREAD|2|489|0.00409,HNSC|1|512|0.00195,KIPAN|2|799|0.00250,KIRC|2|451|0.00443,LIHC|1|373|0.00268,OV|1|469|0.00213,READ|2|122|0.01639	ESCA-CN|1|332|0.00301,LIHC-US|1|189|0.00529,READ-US|2|94|0.02128,PACA-AU|1|391|0.00256
crisprID_967194	chr18	21512203	21512203	C	T	nonsynonymous	SNV	-	-
crisprID_959250	chr4	186427726	186427726	C	T	nonsynonymous	SNV	-	-
crisprID_960562	chrX	70389731	70389731	C	T	synonymous	SNV	-	-
crisprID_969384	chr1	43396500	43396500	C	T	unknown	SNV	-	-
crisprID_512862	chrX	43809062	43809062	C	T	nonsynonymous	SNV	-	-
crisprID_979890	chr4	113567760	113567760	C	T	nonsynonymous	SNV	-	-
crisprID_1025985	chr5	112177949	112177949	A	G	nonsynonymous	SNV	-	-
crisprID_981295	chr7	140487357	140487357	C	T	nonsynonymous	SNV	-	-
crisprID_953567	chr6	152631869	152631869	C	T	nonsynonymous	SNV	STAD|1|395|0.00253,STES|1|395|0.00253	STAD-US|1|289|0.00346
crisprID_963292	chr20	44664420	44664420	C	T	nonsynonymous	SNV	-	-
crisprID_917153	chr20	43061297	43061297	C	T	unknown	SNV	-	-
crisprID_914526	chr8	144991523	144991523	C	T	nonsynonymous	SNV	-	-
crisprID_922788	chr9	97897654	97897654	C	T	nonsynonymous	SNV	-	-
crisprID_931135	chr13	52542666	52542666	C	T	nonsynonymous	SNV	-	-
crisprID_957088	chr2	169869891	169869891	C	T	nonsynonymous	SNV	LUAD|1|543|0.00184	-
crisprID_998349	chr16	3293129	3293129	A	G	unknown	SNV	-	-
crisprID_544992	chr17	77704969	77704969	C	T	nonsynonymous	SNV	LIHC|1|373|0.00268	-
crisprID_1019259	chr16	83941876	83941876	A	G	nonsynonymous	SNV	-	-
crisprID_924221	chr3	9483894	9483894	C	T	nonsynonymous	SNV	-	MELA-AU|2|183|0.01093
crisprID_951729	chr12	98987449	98987449	C	T	unknown	SNV	-	-
crisprID_976547	chr9	140002934	140002934	C	T	nonsynonymous	SNV	-	-
crisprID_1014454	chr1	235972463	235972463	A	G	nonsynonymous	SNV	-	-
crisprID_33606978204178	chr15	43724702	43724702	C	T	nonsynonymous	SNV	STAD|1|395|0.00253,STES|1|395|0.00253	-
crisprID_959548	chr14	105179643	105179643	C	T	nonsynonymous	SNV	-	-
crisprID_988565	chr8	144999879	144999879	C	T	synonymous	SNV	-	-
crisprID_1028043	chr2	162805760	162805760	A	G	nonsynonymous	SNV	-	-
crisprID_1006853	chr2	86305332	86305332	A	G	nonsynonymous	SNV	-	-
crisprID_1009641	chr15	100657173	100657173	A	G	synonymous	SNV	-	-
crisprID_987102	chr2	179472360	179472360	C	T	nonsynonymous	SNV	-	-
CRISPRID_new_1588	chr4	111542385	111542385	A	G	nonsynonymous	SNV	-	GACA-JP|1|585|0.00171
crisprID_984837	chr11	18305355	18305355	C	T	nonsynonymous	SNV	-	-
crisprID_1013572	chr12	103245480	103245480	A	G	synonymous	SNV	-	-
crisprID_975070	chr17	79617684	79617684	C	T	unknown	SNV	-	-
crisprID_983928	chr18	52895565	52895565	C	T	nonsynonymous	SNV	-	-
crisprID_987809	chr16	9852799	9852799	C	T	unknown	SNV	-	-
crisprID_933273	chr9	140128613	140128613	C	T	synonymous	SNV	-	-
crisprID_934771	chr17	14111353	14111353	C	T	unknown	SNV	-	-
crisprID_987165	chr7	103202019	103202019	C	T	nonsynonymous	SNV	-	-
crisprID_1007436	chr13	103514060	103514060	A	G	nonsynonymous	SNV	-	-
crisprID_949519	chr4	15581598	15581598	C	T	nonsynonymous	SNV	-	-
crisprID_961770	chr13	32930653	32930653	C	T	synonymous	SNV	-	-
crisprID_988493	chr1	235597606	235597606	C	T	unknown	SNV	-	-
crisprID_912172	chr7	116339416	116339416	C	T	nonsynonymous	SNV	-	-
crisprID_33606978201044	chr9	135201786	135201786	C	T	synonymous	SNV	STAD|1|395|0.00253,STES|1|395|0.00253	STAD-US|1|289|0.00346
crisprID_905303	chr14	23885338	23885338	C	T	nonsynonymous	SNV	-	-
crisprID_1020317	chr10	73472529	73472529	A	G	nonsynonymous	SNV	-	-
crisprID_1027835	chr14	64608734	64608734	A	G	synonymous	SNV	-	-
crisprID_1024492	chr15	91337568	91337568	A	G	nonsynonymous	SNV	-	-
crisprID_980248	chr18	3135622	3135622	C	T	nonsynonymous	SNV	STAD|1|395|0.00253,STES|1|395|0.00253	STAD-US|1|289|0.00346
crisprID_1023949	chr6	24535471	24535471	A	G	unknown	SNV	-	-
crisprID_948344	chr9	98218623	98218623	C	T	nonsynonymous	SNV	COAD|1|367|0.00272,COADREAD|1|489|0.00204	-
crisprID_981366	chrX	20173571	20173571	C	T	nonsynonymous	SNV	-	-
crisprID_1015683	chr5	125890003	125890003	A	G	synonymous	SNV	-	READ-US|1|94|0.01064
crisprID_942165	chr9	130251803	130251803	C	T	unknown	SNV	-	-
crisprID_1027293	chr7	117199603	117199603	A	G	nonsynonymous	SNV	-	-
crisprID_1025030	chr1	185988684	185988684	A	G	nonsynonymous	SNV	-	-
crisprID_1017112	chr1	76205776	76205776	A	G	nonsynonymous	SNV	-	-
crisprID_1023123	chr2	47707823	47707823	A	G	unknown	SNV	-	-
crisprID_1024387	chr16	23634333	23634333	A	G	nonsynonymous	SNV	-	-
crisprID_1027767	chr11	108202640	108202640	A	G	nonsynonymous	SNV	-	-
crisprID_981690	chr17	29676246	29676246	C	T	nonsynonymous	SNV	-	-
crisprID_898738	chr20	2375961	2375961	C	T	synonymous	SNV	UCEC|1|248|0.00403	UCEC-US|1|250|0.00400
crisprID_788214	chr19	1207118	1207118	C	T	nonsynonymous	SNV	COAD|1|367|0.00272,COADREAD|1|489|0.00204	-
crisprID_980418	chr5	1279546	1279546	C	T	nonsynonymous	SNV	-	-
crisprID_971685	chr22	42322220	42322220	C	T	synonymous	SNV	-	-
crisprID_1026458	chr4	96076457	96076457	A	G	unknown	SNV	-	-
crisprID_970624	chr1	185992242	185992242	C	T	synonymous	SNV	-	GACA-JP|1|585|0.00171
crisprID_923631	chr12	2676768	2676768	C	T	nonsynonymous	SNV	LUSC|1|178|0.00562	PRAD-CN|1|65|0.01538,LUSC-US|1|194|0.00515,OV-US|1|118|0.00847,GACA-JP|1|585|0.00171
crisprID_977735	chr6	152563419	152563419	C	T	nonsynonymous	SNV	-	-
crisprID_973537	chr13	20716019	20716019	C	T	unknown	SNV	-	-
crisprID_978020	chr19	46052888	46052888	C	T	unknown	SNV	-	-
crisprID_949621	chr19	39071099	39071099	C	T	synonymous	SNV	-	-
crisprID_980298	chr2	99013379	99013379	C	T	synonymous	SNV	-	-
crisprID_919070	chr8	145109753	145109753	C	T	nonsynonymous	SNV	STAD|1|395|0.00253,STES|1|395|0.00253	STAD-US|1|289|0.00346
crisprID_977601	chr17	41199702	41199702	C	T	nonsynonymous	SNV	-	-
crisprID_936319	chr15	44865907	44865907	C	T	nonsynonymous	SNV	-	-
crisprID_974008	chr17	68172106	68172106	C	T	nonsynonymous	SNV	-	-
crisprID_1027676	chr4	146578964	146578964	A	G	unknown	SNV	-	-
crisprID_1005511	chr2	179622370	179622370	A	G	nonsynonymous	SNV	-	-
crisprID_986146	chr2	171675118	171675118	C	T	nonsynonymous	SNV	-	-
crisprID_1007569	chr16	47694744	47694744	A	G	unknown	SNV	-	-
crisprID_986482	chr11	64578172	64578172	C	T	unknown	SNV	-	-
crisprID_911039	chr8	145738660	145738660	C	T	nonsynonymous	SNV	-	-
crisprID_973222	chr7	150873331	150873331	C	T	synonymous	SNV	-	-
crisprID_1023264	chr3	38597966	38597966	A	G	nonsynonymous	SNV	-	-
crisprID_982410	chr2	27601352	27601352	C	T	nonsynonymous	SNV	-	-
crisprID_508391	chr2	32312566	32312566	C	T	stopgain	SNV	-	-
crisprID_984723	chr16	3297101	3297101	C	T	nonsynonymous	SNV	-	-
crisprID_1010015	chr19	38943629	38943629	A	G	nonsynonymous	SNV	-	-
crisprID_1010165	chr4	170321762	170321762	A	G	synonymous	SNV	-	-
crisprID_1015890	chr17	7577155	7577155	A	G	synonymous	SNV	-	-
crisprID_986037	chr15	91306382	91306382	C	T	nonsynonymous	SNV	-	-
crisprID_985377	chr2	202082397	202082397	C	T	nonsynonymous	SNV	-	-
crisprID_969833	chr10	112541546	112541546	C	T	synonymous	SNV	-	-
crisprID_908339	chr14	94847443	94847443	C	T	nonsynonymous	SNV	STAD|1|395|0.00253,STES|1|395|0.00253	STAD-US|1|289|0.00346,PRAD-UK|1|140|0.00714
crisprID_1012867	chr2	47656961	47656961	A	G	nonsynonymous	SNV	-	-
crisprID_975267	chr16	47545600	47545600	C	T	nonsynonymous	SNV	-	GACA-JP|1|585|0.00171
crisprID_1031747	chr1	215844339	215844339	A	G	nonsynonymous	SNV	-	-
crisprID_973654	chr13	113795258	113795258	C	T	synonymous	SNV	-	-
crisprID_966406	chr2	179545841	179545841	C	T	nonsynonymous	SNV	-	-
crisprID_972264	chr15	35081767	35081767	C	T	unknown	SNV	-	-
crisprID_987444	chr14	65544657	65544657	C	T	nonsynonymous	SNV	-	-
crisprID_906880	chr9	137623929	137623929	C	T	nonsynonymous	SNV	ESCA|1|185|0.00541	-
crisprID_949205	chr12	111351114	111351114	C	T	nonsynonymous	SNV	LUAD|1|543|0.00184,SKCM|1|368|0.00272	SKCM-US|1|335|0.00299
crisprID_980863	chr16	46708351	46708351	C	T	synonymous	SNV	-	-
crisprID_972260	chr16	50733639	50733639	C	T	nonsynonymous	SNV	-	-
CRISPRID_new_2367	chr16	89845355	89845355	C	T	nonsynonymous	SNV	-	-
crisprID_931889	chr8	70488402	70488402	C	T	nonsynonymous	SNV	-	-
crisprID_966107	chr7	95749774	95749774	C	T	unknown	SNV	-	-
crisprID_894799	chr1	240371666	240371666	C	T	nonsynonymous	SNV	SKCM|1|368|0.00272	SKCM-US|1|335|0.00299
crisprID_975211	chr19	50366995	50366995	C	T	nonsynonymous	SNV	-	-
crisprID_957864	chr1	231557745	231557745	C	T	unknown	SNV	-	-
crisprID_886522	chr3	183585744	183585744	C	T	nonsynonymous	SNV	-	-
crisprID_966485	chr12	121175258	121175258	C	T	nonsynonymous	SNV	-	-
crisprID_1013990	chr5	86686641	86686641	A	G	nonsynonymous	SNV	HNSC|1|512|0.00195	-
crisprID_978100	chr21	43800232	43800232	C	T	nonsynonymous	SNV	-	-
crisprID_909030	chr4	114274518	114274518	C	T	nonsynonymous	SNV	COADREAD|1|489|0.00204,READ|1|122|0.00820	-
crisprID_3360697893064	chr15	91292765	91292765	C	T	synonymous	SNV	-	-
crisprID_968421	chr11	108128202	108128202	C	T	unknown	SNV	-	-
crisprID_1010191	chr12	49431374	49431374	A	G	synonymous	SNV	-	-
crisprID_934644	chr9	131353809	131353809	C	T	synonymous	SNV	COAD|1|367|0.00272,COADREAD|1|489|0.00204	COAD-US|1|254|0.00394
crisprID_1021237	chr9	386331	386331	A	G	nonsynonymous	SNV	-	-
crisprID_782145	chr11	108201099	108201099	C	T	nonsynonymous	SNV	-	-
crisprID_988182	chr2	215593471	215593471	C	T	nonsynonymous	SNV	-	-
crisprID_951319	chr6	70926690	70926690	C	T	synonymous	SNV	-	-
crisprID_976206	chr3	10183843	10183843	C	T	synonymous	SNV	-	-
crisprID_983209	chr13	32972552	32972552	C	T	nonsynonymous	SNV	-	-
crisprID_1031708	chr4	123122285	123122285	A	G	unknown	SNV	-	-
crisprID_998665	chr12	40681263	40681263	A	G	nonsynonymous	SNV	-	-
crisprID_982368	chr19	38954415	38954415	C	T	nonsynonymous	SNV	-	-
crisprID_1015681	chr14	95595805	95595805	A	G	unknown	SNV	-	-
crisprID_982212	chr17	29586053	29586053	C	T	nonsynonymous	SNV	-	-
crisprID_1029303	chr13	32914142	32914142	A	G	nonsynonymous	SNV	-	-
crisprID_918644	chr5	13820548	13820548	C	T	nonsynonymous	SNV	-	READ-US|2|94|0.02128,SKCA-BR|1|100|0.01000
crisprID_978080	chr3	15685848	15685848	C	T	nonsynonymous	SNV	-	-
crisprID_988072	chr11	47356733	47356733	C	T	nonsynonymous	SNV	-	-
crisprID_654553	chr1	157665714	157665714	C	T	unknown	SNV	-	MELA-AU|1|183|0.00546
crisprID_979457	chr17	56772541	56772541	C	T	nonsynonymous	SNV	-	-
crisprID_1028797	chr6	7585842	7585842	A	G	nonsynonymous	SNV	-	-
crisprID_971528	chr5	112178112	112178112	C	T	nonsynonymous	SNV	-	-
crisprID_993971	chr9	130980983	130980983	A	G	unknown	SNV	-	-
crisprID_3360697897433	chr6	35423696	35423696	C	T	stopgain	SNV	-	-
crisprID_923023	chr17	29677317	29677317	C	T	nonsynonymous	SNV	-	-
crisprID_984061	chr12	2721185	2721185	C	T	unknown	SNV	SKCM|1|368|0.00272	SKCM-US|1|335|0.00299
crisprID_934784	chr12	42858476	42858476	C	T	nonsynonymous	SNV	-	-
crisprID_983150	chr14	21793459	21793459	C	T	synonymous	SNV	-	-
crisprID_1022946	chr2	48026731	48026731	A	G	nonsynonymous	SNV	-	-
crisprID_926416	chr14	23884873	23884873	C	T	nonsynonymous	SNV	-	-
crisprID_907762	chr17	1588086	1588086	C	T	unknown	SNV	-	-
crisprID_975204	chr3	47164783	47164783	C	T	nonsynonymous	SNV	-	-
crisprID_804273	chr18	48584825	48584825	C	G	stopgain	SNV	-	-
CRISPRID_new_3291	chr19	11215990	11215990	C	T	synonymous	SNV	-	-
crisprID_803731	chr3	37045963	37045963	C	G	stopgain	SNV	-	-
crisprID_974115	chr11	281978	281978	C	T	unknown	SNV	-	-
crisprID_931295	chr16	8866684	8866684	C	T	synonymous	SNV	-	-
crisprID_1029155	chr5	112100295	112100295	A	G	unknown	SNV	-	-
crisprID_860396	chrX	153363074	153363074	C	T	nonsynonymous	SNV	-	-
crisprID_1003280	chr11	108163408	108163408	A	G	nonsynonymous	SNV	-	-
crisprID_960214	chr15	91337478	91337478	C	T	nonsynonymous	SNV	-	-
crisprID_1020932	chr18	52892701	52892701	A	G	unknown	SNV	-	-
crisprID_1016295	chr11	108203552	108203552	A	G	nonsynonymous	SNV	-	-
crisprID_998993	chr18	13884190	13884190	A	G	unknown	SNV	-	-
crisprID_987006	chr1	182353371	182353371	C	T	unknown	SNV	-	-
crisprID_1016910	chr19	56531654	56531654	A	G	unknown	SNV	-	-
crisprID_968453	chr5	148369380	148369380	C	T	unknown	SNV	-	-
crisprID_1021208	chr1	161276605	161276605	A	G	nonsynonymous	SNV	-	-
crisprID_1018973	chr7	80303689	80303689	A	G	unknown	SNV	-	-
CRISPRID_new_3033	chr2	200193525	200193525	C	T	nonsynonymous	SNV	-	-
crisprID_986165	chr12	9310407	9310407	C	T	nonsynonymous	SNV	COADREAD|1|489|0.00204,READ|1|122|0.00820	-
crisprID_960692	chr4	103553042	103553042	C	T	unknown	SNV	-	-
crisprID_979991	chr17	33430299	33430299	C	T	nonsynonymous	SNV	-	-
crisprID_986846	chr3	37050333	37050333	C	T	nonsynonymous	SNV	-	-
crisprID_977817	chr18	28650745	28650745	C	T	nonsynonymous	SNV	UCEC|1|248|0.00403	UCEC-US|1|250|0.00400
crisprID_1005702	chr6	5369147	5369147	A	G	nonsynonymous	SNV	-	ESCA-CN|1|332|0.00301
crisprID_986353	chr7	6027207	6027207	C	T	nonsynonymous	SNV	-	-
crisprID_970189	chr11	47354440	47354440	C	T	nonsynonymous	SNV	-	-
crisprID_1026494	chrX	76937353	76937353	A	G	nonsynonymous	SNV	-	-
crisprID_923517	chr17	39925281	39925281	C	T	nonsynonymous	SNV	-	-
crisprID_933667	chr3	4535040	4535040	C	T	unknown	SNV	-	-
crisprID_983333	chr7	99703111	99703111	C	T	nonsynonymous	SNV	COAD|1|367|0.00272,COADREAD|1|489|0.00204	COAD-US|1|254|0.00394
crisprID_945776	chr14	68292235	68292235	C	T	stopgain	SNV	-	-
crisprID_963985	chr10	88478536	88478536	C	T	nonsynonymous	SNV	-	-
crisprID_1024696	chr10	43615071	43615071	A	G	nonsynonymous	SNV	-	-
crisprID_1020196	chr9	35089196	35089196	A	G	nonsynonymous	SNV	-	-
crisprID_982223	chr22	24159041	24159041	C	T	nonsynonymous	SNV	-	-
crisprID_1004121	chr9	137726842	137726842	A	G	nonsynonymous	SNV	SKCM|1|368|0.00272	SKCM-US|1|335|0.00299
crisprID_954163	chr12	13716610	13716610	C	T	nonsynonymous	SNV	COAD|1|367|0.00272,COADREAD|1|489|0.00204	-
crisprID_1027923	chr7	33644548	33644548	A	G	nonsynonymous	SNV	-	-
crisprID_969075	chr2	189857646	189857646	C	T	nonsynonymous	SNV	-	-
crisprID_1009936	chr4	15559035	15559035	A	G	nonsynonymous	SNV	-	-
crisprID_984264	chr17	39921283	39921283	C	T	nonsynonymous	SNV	STAD|1|395|0.00253,STES|1|395|0.00253	STAD-US|1|289|0.00346
crisprID_500970	chr3	128205739	128205739	C	T	nonsynonymous	SNV	-	-
crisprID_901029	chr16	23652472	23652472	C	T	nonsynonymous	SNV	-	-
crisprID_1023107	chrX	107868941	107868941	A	G	nonsynonymous	SNV	-	-
crisprID_947865	chr2	179413174	179413174	C	T	nonsynonymous	SNV	-	BRCA-FR|1|72|0.01389
crisprID_982068	chr13	36878666	36878666	C	T	nonsynonymous	SNV	-	-
crisprID_1026628	chr13	32912766	32912766	A	G	nonsynonymous	SNV	-	-
crisprID_1028950	chr11	108192075	108192075	A	G	nonsynonymous	SNV	-	-
crisprID_1030876	chr8	30933719	30933719	A	G	nonsynonymous	SNV	-	-
crisprID_988044	chr2	71186142	71186142	C	T	unknown	SNV	-	-
crisprID_961384	chr2	179392182	179392182	C	T	nonsynonymous	SNV	-	-
crisprID_945515	chr1	196646603	196646603	C	T	unknown	SNV	-	-
crisprID_1023817	chr5	156184648	156184648	A	G	nonsynonymous	SNV	-	-
crisprID_1006831	chrX	107850022	107850022	A	G	synonymous	SNV	-	-
crisprID_983977	chr11	47359047	47359047	C	T	nonsynonymous	SNV	-	-
crisprID_996148	chr9	129460272	129460272	A	G	unknown	SNV	-	-
crisprID_1027210	chr7	56079483	56079483	A	G	nonsynonymous	SNV	-	-
crisprID_1022678	chr7	73450927	73450927	A	G	unknown	SNV	-	-
crisprID_980245	chr16	89592755	89592755	C	T	stopgain	SNV	-	-
crisprID_1014056	chr8	90993119	90993119	A	G	nonsynonymous	SNV	-	-
crisprID_953907	chr6	56480266	56480266	C	T	unknown	SNV	-	LAML-KR|2|205|0.00976
crisprID_939600	chr2	238249215	238249215	C	T	nonsynonymous	SNV	-	-
crisprID_950956	chr2	145142768	145142768	C	T	unknown	SNV	-	-
crisprID_897159	chr7	94049587	94049587	C	T	nonsynonymous	SNV	HNSC|1|512|0.00195,SKCM|2|368|0.00543	SKCM-US|1|335|0.00299
crisprID_986513	chr1	78399025	78399025	C	T	nonsynonymous	SNV	-	-
crisprID_988917	chr11	124790918	124790918	C	T	unknown	SNV	-	-
crisprID_982174	chr1	118166263	118166263	C	T	nonsynonymous	SNV	-	-
crisprID_970476	chr7	899994	899994	C	T	unknown	SNV	-	-
crisprID_980067	chrX	62898360	62898360	C	T	synonymous	SNV	-	-
crisprID_972999	chr1	100658290	100658290	C	T	unknown	SNV	-	-
crisprID_1022722	chr14	64537425	64537425	A	G	synonymous	SNV	-	-
crisprID_987849	chr19	50764739	50764739	C	T	nonsynonymous	SNV	-	-
crisprID_1018800	chr12	121438995	121438995	A	G	synonymous	SNV	-	-
crisprID_983922	chr12	42853819	42853819	C	T	nonsynonymous	SNV	-	-
crisprID_1025864	chr2	179615187	179615187	A	G	synonymous	SNV	-	-
crisprID_969277	chr11	76890901	76890901	C	T	nonsynonymous	SNV	-	-
crisprID_1029638	chr2	203430293	203430293	A	G	unknown	SNV	-	-
crisprID_983934	chr18	44102099	44102099	C	T	nonsynonymous	SNV	UCEC|1|248|0.00403	PACA-CA|1|268|0.00373,UCEC-US|1|250|0.00400
crisprID_940412	chr12	133331689	133331689	C	T	nonsynonymous	SNV	-	-
crisprID_963543	chr19	38987115	38987115	C	T	nonsynonymous	SNV	-	-
crisprID_984605	chr15	99501611	99501611	C	T	unknown	SNV	-	-
crisprID_993931	chr10	73545379	73545379	A	G	unknown	SNV	-	-
crisprID_906097	chr6	152577834	152577834	C	T	nonsynonymous	SNV	-	-
crisprID_1005866	chr17	29490390	29490390	A	G	nonsynonymous	SNV	-	-
crisprID_957818	chr8	57876444	57876444	C	T	nonsynonymous	SNV	-	COCA-CN|1|321|0.00312
CRISPRID_new_1982	chr9	34649491	34649491	C	T	nonsynonymous	SNV	-	-
crisprID_953136	chr8	144992234	144992234	C	T	nonsynonymous	SNV	-	-
crisprID_948564	chr6	31929721	31929721	C	T	synonymous	SNV	-	-
crisprID_1021162	chr16	54147551	54147551	A	G	unknown	SNV	-	-
crisprID_978463	chr11	22279254	22279254	C	T	nonsynonymous	SNV	ACC|1|90|0.01111	COCA-CN|3|321|0.00935
crisprID_980955	chr10	89624234	89624234	C	T	nonsynonymous	SNV	COAD|1|367|0.00272,COADREAD|1|489|0.00204	-
crisprID_987093	chr17	29657409	29657409	C	T	nonsynonymous	SNV	-	-
crisprID_934592	chr3	46899952	46899952	C	T	splicing	SNV	-	-
crisprID_803022	chr1	103354278	103354278	C	G	splicing	SNV	-	-
crisprID_942797	chr9	97912355	97912355	C	T	nonsynonymous	SNV	-	-
crisprID_983590	chr17	41246083	41246083	C	T	nonsynonymous	SNV	-	-
crisprID_1006319	chr2	169989127	169989127	A	G	nonsynonymous	SNV	-	-
crisprID_986735	chr9	33111050	33111050	C	T	unknown	SNV	-	-
crisprID_988026	chr2	228564106	228564106	C	T	nonsynonymous	SNV	-	-
crisprID_928852	chr10	89623170	89623170	C	T	unknown	SNV	-	-
crisprID_952353	chr8	94767171	94767171	C	T	nonsynonymous	SNV	BLCA|1|396|0.00253	BLCA-US|1|133|0.00752
crisprID_975847	chrX	119590531	119590531	C	T	nonsynonymous	SNV	-	-
crisprID_1031040	chr5	112174820	112174820	A	G	nonsynonymous	SNV	-	-
crisprID_998895	chr6	152671811	152671811	A	G	nonsynonymous	SNV	-	-
crisprID_959142	chr19	39051746	39051746	C	T	unknown	SNV	-	-
crisprID_988277	chr15	48748843	48748843	C	T	nonsynonymous	SNV	-	-
crisprID_952054	chr19	50912808	50912808	C	T	nonsynonymous	SNV	-	-
crisprID_983619	chr3	47051073	47051073	C	T	unknown	SNV	-	-
crisprID_33606978195622	chr8	48713414	48713414	C	T	unknown	SNV	-	-
crisprID_1027952	chr6	152694331	152694331	A	G	synonymous	SNV	-	-
crisprID_1005615	chr5	36976465	36976465	A	G	nonsynonymous	SNV	-	-
crisprID_981622	chr6	99328462	99328462	C	T	synonymous	SNV	-	-
crisprID_962259	chr14	21162129	21162129	C	T	nonsynonymous	SNV	-	-
crisprID_941279	chr3	193336700	193336700	C	T	splicing	SNV	SKCM|1|368|0.00272	SKCM-US|1|335|0.00299
crisprID_988186	chr19	1207002	1207002	C	T	synonymous	SNV	-	-
crisprID_1007471	chr21	38862480	38862480	A	G	nonsynonymous	SNV	-	-
crisprID_969944	chr1	235827838	235827838	C	T	nonsynonymous	SNV	-	-
crisprID_830080	chr7	6027116	6027116	C	T	nonsynonymous	SNV	PAAD|1|185|0.00541	-
crisprID_33606978186573	chr17	42225373	42225373	C	T	nonsynonymous	SNV	PAAD|1|185|0.00541	-
crisprID_907096	chr17	36499258	36499258	C	T	nonsynonymous	SNV	-	-
crisprID_902810	chr19	7607714	7607714	C	T	nonsynonymous	SNV	-	-
crisprID_988821	chr11	61723164	61723164	C	T	unknown	SNV	-	-
crisprID_986777	chr7	24738621	24738621	C	T	unknown	SNV	-	ESAD-UK|1|301|0.00332,BRCA-EU|1|569|0.00176
crisprID_1015669	chr17	29548887	29548887	A	G	nonsynonymous	SNV	COAD|1|367|0.00272,COADREAD|1|489|0.00204	-
crisprID_3360697892512	chr3	142275355	142275355	C	T	nonsynonymous	SNV	-	-
crisprID_1031425	chr7	114332539	114332539	A	G	unknown	SNV	-	-
crisprID_508998	chr7	87056148	87056148	C	T	nonsynonymous	SNV	-	EOPC-DE|1|202|0.00495,GACA-CN|1|123|0.00813
crisprID_952718	chr9	103059345	103059345	C	T	nonsynonymous	SNV	-	-
crisprID_973618	chr1	68904634	68904634	C	T	nonsynonymous	SNV	-	-
crisprID_970303	chr10	79777395	79777395	C	T	nonsynonymous	SNV	-	-
CRISPRID_new_5586	chr15	63351865	63351865	C	T	nonsynonymous	SNV	COAD|1|367|0.00272,COADREAD|1|489|0.00204	COAD-US|1|254|0.00394
CRISPRID_new_4886	chr19	11224283	11224283	C	T	synonymous	SNV	-	-
crisprID_987846	chr10	14949492	14949492	C	T	unknown	SNV	-	-
crisprID_998531	chr14	73640396	73640396	A	G	nonsynonymous	SNV	-	-
crisprID_981450	chr16	53690401	53690401	C	T	nonsynonymous	SNV	-	-
crisprID_1011478	chr7	150671984	150671984	A	G	nonsynonymous	SNV	-	-
crisprID_982841	chr17	63554720	63554720	C	T	nonsynonymous	SNV	-	-
crisprID_950482	chr4	55595599	55595599	C	T	nonsynonymous	SNV	COAD|1|367|0.00272,COADREAD|2|489|0.00409,READ|1|122|0.00820	-
crisprID_888054	chr11	67759150	67759150	C	T	unknown	SNV	-	-
crisprID_906617	chr15	73615145	73615145	C	T	nonsynonymous	SNV	-	-
crisprID_1027890	chr7	114066618	114066618	A	G	nonsynonymous	SNV	-	-
crisprID_976726	chr12	56090777	56090777	C	T	nonsynonymous	SNV	-	-
crisprID_1029623	chr2	179408149	179408149	A	G	nonsynonymous	SNV	-	-
crisprID_977654	chr12	13828679	13828679	C	T	synonymous	SNV	-	-
crisprID_959937	chr9	35080009	35080009	C	T	unknown	SNV	-	-
crisprID_1030837	chr5	149755287	149755287	A	G	nonsynonymous	SNV	-	-
crisprID_1012127	chr19	11216127	11216127	A	G	nonsynonymous	SNV	-	-
CRISPRID_new_592	chr5	179180718	179180718	A	G	unknown	SNV	-	COCA-CN|1|321|0.00312,LAML-KR|1|205|0.00488
crisprID_891095	chr11	102980336	102980336	C	T	synonymous	SNV	-	-
crisprID_1019287	chr8	100844615	100844615	A	G	nonsynonymous	SNV	-	-
crisprID_988783	chr15	48734029	48734029	C	T	nonsynonymous	SNV	-	-
crisprID_962758	chr17	56293449	56293449	C	T	synonymous	SNV	-	MELA-AU|1|183|0.00546
crisprID_1014858	chr2	238274657	238274657	A	G	nonsynonymous	SNV	BRCA|1|982|0.00102	BRCA-US|1|955|0.00105
crisprID_1016588	chr17	59938863	59938863	A	G	nonsynonymous	SNV	-	-
crisprID_1016038	chr5	90007131	90007131	A	G	nonsynonymous	SNV	-	-
crisprID_981580	chr12	862796	862796	C	T	nonsynonymous	SNV	-	-
crisprID_987280	chr8	140898190	140898190	C	T	synonymous	SNV	-	-
crisprID_967412	chr22	41326666	41326666	C	T	unknown	SNV	-	-
crisprID_971481	chr14	78021762	78021762	C	T	nonsynonymous	SNV	-	-
crisprID_976191	chr10	75612067	75612067	C	T	nonsynonymous	SNV	-	-
crisprID_987144	chr19	1223004	1223004	C	T	nonsynonymous	SNV	-	-
crisprID_977048	chrX	49863484	49863484	C	T	unknown	SNV	-	-
crisprID_935789	chr9	130580452	130580452	C	T	nonsynonymous	SNV	-	-
crisprID_541360	chr16	30081609	30081609	C	T	unknown	SNV	-	-
crisprID_987450	chr2	233410400	233410400	C	T	nonsynonymous	SNV	-	-
crisprID_1027608	chr5	131893069	131893069	A	G	nonsynonymous	SNV	-	-
CRISPRID_new_4291	chr2	189873684	189873684	C	T	nonsynonymous	SNV	-	-
crisprID_827257	chr22	31022890	31022890	C	T	unknown	SNV	-	-
crisprID_996049	chr9	130454094	130454094	A	G	unknown	SNV	-	-
crisprID_977758	chr18	55329775	55329775	C	T	synonymous	SNV	-	-
crisprID_1017587	chr11	108155168	108155168	A	G	nonsynonymous	SNV	-	-
CRISPRID_new_2503	chr4	515636	515636	C	T	nonsynonymous	SNV	COAD|1|367|0.00272,COADREAD|1|489|0.00204	-
crisprID_982151	chr2	179490123	179490123	C	T	nonsynonymous	SNV	-	-
crisprID_948589	chr2	189868998	189868998	C	T	nonsynonymous	SNV	-	-
crisprID_1026882	chr3	165490885	165490885	A	G	unknown	SNV	-	-
crisprID_952490	chr1	98293821	98293821	C	T	unknown	SNV	-	-
crisprID_985500	chr17	10434992	10434992	C	T	synonymous	SNV	-	-
crisprID_1013890	chr7	6048632	6048632	A	G	nonsynonymous	SNV	-	-
crisprID_1026560	chr11	68115486	68115486	A	G	nonsynonymous	SNV	-	-
crisprID_947471	chr2	47703668	47703668	C	T	nonsynonymous	SNV	-	-
crisprID_983866	chr11	2905899	2905899	C	T	splicing	SNV	-	-
crisprID_1028490	chr12	12871801	12871801	A	G	nonsynonymous	SNV	-	-
crisprID_903975	chr15	91341487	91341487	C	T	nonsynonymous	SNV	-	-
crisprID_976351	chr1	33283128	33283128	C	T	unknown	SNV	-	-
crisprID_927285	chr3	33166010	33166010	C	T	synonymous	SNV	-	-
crisprID_1025778	chr1	154138297	154138297	A	G	unknown	SNV	-	-
crisprID_965005	chr2	238277443	238277443	C	T	nonsynonymous	SNV	-	-
crisprID_933059	chrX	153762604	153762604	C	T	nonsynonymous	SNV	-	-
crisprID_899912	chr3	38595863	38595863	C	T	nonsynonymous	SNV	-	-
crisprID_980600	chr1	237947442	237947442	C	T	nonsynonymous	SNV	KIPAN|1|799|0.00125,KIRC|1|451|0.00222	KIRC-US|1|408|0.00245
crisprID_909948	chr2	241710499	241710499	C	T	nonsynonymous	SNV	-	PBCA-US|1|186|0.00538,LUSC-KR|1|170|0.00588
crisprID_959981	chr6	152590336	152590336	C	T	nonsynonymous	SNV	-	-
crisprID_981137	chr19	45864989	45864989	C	T	unknown	SNV	-	-
crisprID_33606978198726	chr2	152331401	152331401	C	T	nonsynonymous	SNV	-	-
crisprID_1025958	chr20	8863128	8863128	A	G	unknown	SNV	-	-
crisprID_1002111	chr3	38649700	38649700	A	G	nonsynonymous	SNV	UCEC|1|248|0.00403	UCEC-US|1|250|0.00400
crisprID_964608	chr13	32968835	32968835	C	T	nonsynonymous	SNV	-	-
crisprID_804456	chr22	50966058	50966058	C	G	nonsynonymous	SNV	-	-
crisprID_967568	chr3	170784517	170784517	C	T	nonsynonymous	SNV	-	-
crisprID_986498	chr16	23646575	23646575	C	T	nonsynonymous	SNV	-	-
crisprID_982260	chr5	148407433	148407433	C	T	nonsynonymous	SNV	-	-
crisprID_982855	chr15	89386841	89386841	C	T	nonsynonymous	SNV	SKCM|1|368|0.00272	SKCM-US|1|335|0.00299
crisprID_1012972	chr10	104263729	104263729	A	G	unknown	SNV	-	OV-AU|1|93|0.01075
crisprID_1020502	chr11	108122606	108122606	A	G	nonsynonymous	SNV	-	-
crisprID_1030135	chr4	502684	502684	A	G	nonsynonymous	SNV	-	-
crisprID_1031667	chr7	92131257	92131257	A	G	nonsynonymous	SNV	-	-
crisprID_967189	chr12	6442983	6442983	C	T	nonsynonymous	SNV	-	-
crisprID_984607	chr7	117250645	117250645	C	T	nonsynonymous	SNV	-	-
crisprID_907279	chr9	108363556	108363556	C	T	nonsynonymous	SNV	-	-
crisprID_848187	chr19	36149535	36149535	C	T	nonsynonymous	SNV	-	-
crisprID_1004612	chr1	94476812	94476812	A	G	unknown	SNV	-	-
crisprID_964376	chr2	152584394	152584394	C	T	synonymous	SNV	-	MELA-AU|1|183|0.00546
crisprID_949594	chr13	103506699	103506699	C	T	nonsynonymous	SNV	-	-
crisprID_1029353	chr1	247587494	247587494	A	G	nonsynonymous	SNV	-	-
crisprID_944630	chr5	176638400	176638400	C	T	synonymous	SNV	HNSC|1|512|0.00195	-
crisprID_978870	chr9	35738880	35738880	C	T	nonsynonymous	SNV	BRCA|1|982|0.00102	BRCA-US|1|955|0.00105
crisprID_979788	chr22	31010462	31010462	C	T	nonsynonymous	SNV	-	-
crisprID_1019576	chr5	156670725	156670725	A	G	nonsynonymous	SNV	COAD|1|367|0.00272,COADREAD|1|489|0.00204	COAD-US|1|254|0.00394
crisprID_984608	chr3	37081682	37081682	C	T	nonsynonymous	SNV	COAD|3|367|0.00817,COADREAD|3|489|0.00613	-
crisprID_998679	chr4	79321921	79321921	A	G	nonsynonymous	SNV	-	-
crisprID_1003943	chr4	149002079	149002079	A	G	unknown	SNV	-	BRCA-EU|1|569|0.00176
crisprID_988844	chr5	7878101	7878101	C	T	nonsynonymous	SNV	-	-
crisprID_958236	chr10	95552621	95552621	C	T	nonsynonymous	SNV	ESCA|1|185|0.00541	-
crisprID_1026260	chr2	179416989	179416989	A	G	nonsynonymous	SNV	-	-
crisprID_953375	chr11	65486712	65486712	C	T	unknown	SNV	-	-
crisprID_978965	chr5	112162937	112162937	C	T	nonsynonymous	SNV	-	ESAD-UK|1|301|0.00332
crisprID_1029336	chr7	94023979	94023979	A	G	unknown	SNV	-	-
crisprID_930306	chr2	179451433	179451433	C	T	nonsynonymous	SNV	-	-
crisprID_972229	chr7	94057691	94057691	C	T	nonsynonymous	SNV	-	-
crisprID_973284	chr2	179572323	179572323	C	T	synonymous	SNV	-	-
crisprID_973571	chr2	203426070	203426070	C	T	unknown	SNV	-	-
crisprID_802208	chr3	72925981	72925981	C	A	unknown	SNV	-	LAML-KR|1|205|0.00488
crisprID_1027253	chr2	166248159	166248159	A	G	unknown	SNV	-	-
crisprID_900145	chr2	215634018	215634018	C	T	nonsynonymous	SNV	-	-
crisprID_924243	chr20	3210903	3210903	C	T	synonymous	SNV	-	-
crisprID_1028448	chr13	37403084	37403084	A	G	unknown	SNV	-	-
crisprID_1028182	chr11	47364420	47364420	A	G	nonsynonymous	SNV	-	-
crisprID_1020567	chr2	179410693	179410693	A	G	nonsynonymous	SNV	-	-
crisprID_853412	chr10	85967949	85967949	C	T	nonsynonymous	SNV	-	-
crisprID_982093	chr17	56809867	56809867	C	T	nonsynonymous	SNV	-	-
crisprID_1019879	chrX	66943579	66943579	A	G	nonsynonymous	SNV	-	-
crisprID_953896	chr2	152691945	152691945	C	T	unknown	SNV	-	-
crisprID_922670	chr21	27347384	27347384	C	T	nonsynonymous	SNV	-	ESAD-UK|1|301|0.00332
crisprID_1027496	chr6	52303342	52303342	A	G	nonsynonymous	SNV	-	-
crisprID_1008841	chr19	55439838	55439838	A	G	unknown	SNV	-	-
crisprID_967815	chr8	100888164	100888164	C	T	unknown	SNV	-	-
crisprID_943667	chr8	134250937	134250937	C	T	unknown	SNV	-	-
crisprID_983041	chr3	132400851	132400851	C	T	nonsynonymous	SNV	-	-
crisprID_1029704	chr5	89977265	89977265	A	G	synonymous	SNV	-	-
crisprID_987947	chr13	25480242	25480242	C	T	nonsynonymous	SNV	-	-
crisprID_33606978184971	chr16	14041840	14041840	C	T	nonsynonymous	SNV	-	GACA-JP|1|585|0.00171,MELA-AU|1|183|0.00546
crisprID_1027587	chr11	6634143	6634143	A	G	unknown	SNV	-	-
crisprID_857420	chr12	53010152	53010152	C	T	nonsynonymous	SNV	SKCM|1|368|0.00272	SKCM-US|1|335|0.00299
crisprID_967104	chr12	98927312	98927312	C	T	nonsynonymous	SNV	-	-
crisprID_971020	chr6	112508705	112508705	C	T	nonsynonymous	SNV	-	-
crisprID_920916	chr1	22192290	22192290	C	T	nonsynonymous	SNV	-	-
crisprID_983482	chr12	109996920	109996920	C	T	nonsynonymous	SNV	-	-
crisprID_1028251	chr5	131940555	131940555	A	G	nonsynonymous	SNV	-	-
crisprID_1031160	chr13	32953895	32953895	A	G	nonsynonymous	SNV	-	-
crisprID_976084	chr2	152563428	152563428	C	T	synonymous	SNV	-	-
crisprID_904150	chr7	150656744	150656744	C	T	nonsynonymous	SNV	-	-
crisprID_33606978201542	chr16	3639145	3639145	C	T	synonymous	SNV	-	-
crisprID_986378	chr2	238267861	238267861	C	T	synonymous	SNV	-	-
crisprID_941856	chr17	5486826	5486826	C	T	unknown	SNV	-	-
crisprID_959903	chr11	4112558	4112558	C	T	nonsynonymous	SNV	-	-
crisprID_803562	chr11	2594129	2594129	C	G	stopgain	SNV	-	-
crisprID_1014835	chr2	179480048	179480048	A	G	splicing	SNV	-	-
crisprID_985331	chr4	154580086	154580086	C	T	unknown	SNV	-	SKCA-BR|1|100|0.01000
crisprID_1028050	chr8	38282064	38282064	A	G	nonsynonymous	SNV	-	-
crisprID_969829	chr16	1252203	1252203	C	T	nonsynonymous	SNV	-	GACA-JP|1|585|0.00171
crisprID_988461	chr19	1220656	1220656	C	T	nonsynonymous	SNV	-	-
crisprID_967509	chr19	13409422	13409422	C	T	unknown	SNV	-	-
crisprID_922482	chr12	6127939	6127939	C	T	nonsynonymous	SNV	-	-
crisprID_988909	chr16	68855981	68855981	C	T	nonsynonymous	SNV	-	-
crisprID_967646	chr19	38939014	38939014	C	T	nonsynonymous	SNV	-	-
crisprID_964048	chr2	219691800	219691800	C	T	nonsynonymous	SNV	-	-
crisprID_969577	chr17	7128342	7128342	C	T	nonsynonymous	SNV	-	-
crisprID_979067	chr6	47445784	47445784	C	T	unknown	SNV	-	-
crisprID_33606978187766	chr20	5958628	5958628	C	T	unknown	SNV	-	-
crisprID_1031719	chr17	59858340	59858340	A	G	nonsynonymous	SNV	-	-
crisprID_974498	chr9	130428489	130428489	C	T	synonymous	SNV	-	-
crisprID_947269	chr12	110029134	110029134	C	T	nonsynonymous	SNV	-	-
crisprID_981740	chr16	30740433	30740433	C	T	synonymous	SNV	-	-
crisprID_985895	chr1	220088800	220088800	C	T	synonymous	SNV	HNSC|1|512|0.00195	COCA-CN|1|321|0.00312,GACA-JP|1|585|0.00171
crisprID_979817	chr16	56919200	56919200	C	T	stopgain	SNV	-	-
crisprID_981418	chr6	15663242	15663242	C	T	unknown	SNV	-	-
crisprID_3360697896714	chr3	10130159	10130159	C	T	nonsynonymous	SNV	-	THCA-CN|1|50|0.02000
crisprID_939585	chr11	61166120	61166120	C	T	unknown	SNV	-	-
crisprID_1026543	chr2	39285878	39285878	A	G	nonsynonymous	SNV	-	-
crisprID_955323	chr1	63009394	63009394	C	T	nonsynonymous	SNV	-	BTCA-JP|1|239|0.00418
crisprID_33606978201600	chr16	3639472	3639472	C	T	synonymous	SNV	BLCA|1|396|0.00253	GACA-JP|1|585|0.00171
crisprID_974303	chr3	32181736	32181736	C	T	nonsynonymous	SNV	-	-
crisprID_975374	chr12	40715839	40715839	C	T	stopgain	SNV	ACC|1|90|0.01111,COAD|1|367|0.00272,COADREAD|1|489|0.00204	PRAD-CN|1|65|0.01538,COAD-US|1|254|0.00394
crisprID_979171	chr12	49440387	49440387	C	T	unknown	SNV	-	-
crisprID_982956	chr18	55351342	55351342	C	T	nonsynonymous	SNV	-	-
crisprID_909882	chr2	220285303	220285303	C	T	synonymous	SNV	-	-
crisprID_943762	chr19	16606574	16606574	C	T	nonsynonymous	SNV	-	-
crisprID_1024443	chr17	41215936	41215936	A	G	nonsynonymous	SNV	-	-
crisprID_987477	chr7	147926845	147926845	C	T	nonsynonymous	SNV	-	-
crisprID_976738	chr11	66468736	66468736	C	T	nonsynonymous	SNV	-	COAD-US|1|254|0.00394
crisprID_966521	chr7	87041227	87041227	C	T	nonsynonymous	SNV	-	-
crisprID_1021174	chr7	103136994	103136994	A	G	synonymous	SNV	-	-
crisprID_983895	chr7	21920460	21920460	C	T	synonymous	SNV	-	-
crisprID_33606978100317	chr17	33434131	33434131	C	T	nonsynonymous	SNV	-	-
crisprID_985246	chr2	233001274	233001274	C	T	synonymous	SNV	-	ESCA-CN|1|332|0.00301
crisprID_984604	chr21	35821847	35821847	C	T	nonsynonymous	SNV	OV|1|469|0.00213	OV-US|1|118|0.00847
crisprID_980800	chr14	23889407	23889407	C	T	nonsynonymous	SNV	-	-
crisprID_974254	chr1	201328370	201328370	C	T	nonsynonymous	SNV	-	-
crisprID_952798	chrX	153583270	153583270	C	T	nonsynonymous	SNV	-	-
crisprID_1027415	chr3	71247520	71247520	A	G	nonsynonymous	SNV	-	-
CRISPRID_new_2822	chr2	238285864	238285864	C	T	nonsynonymous	SNV	-	-
crisprID_984992	chr12	111085069	111085069	C	T	synonymous	SNV	-	-
crisprID_1028324	chr2	152468707	152468707	A	G	nonsynonymous	SNV	-	-
crisprID_3360697893738	chr13	32930609	32930609	C	T	stopgain	SNV	-	-
crisprID_984559	chr17	29667530	29667530	C	T	nonsynonymous	SNV	-	-
crisprID_1027515	chr10	73772565	73772565	A	G	unknown	SNV	-	-
crisprID_864679	chr10	88459457	88459457	C	T	unknown	SNV	-	-
crisprID_802720	chr5	112175322	112175322	C	G	stopgain	SNV	-	-
crisprID_967496	chr2	1481097	1481097	C	T	synonymous	SNV	-	GACA-JP|1|585|0.00171
crisprID_1026888	chr7	91708381	91708381	A	G	unknown	SNV	-	-
crisprID_1028245	chr1	26797691	26797691	A	G	unknown	SNV	-	-
crisprID_907946	chr2	48027926	48027926	C	T	nonsynonymous	SNV	-	-
crisprID_964709	chr11	5248188	5248188	C	T	nonsynonymous	SNV	-	ESAD-UK|1|301|0.00332
crisprID_1002437	chr11	61205323	61205323	A	G	unknown	SNV	-	-
crisprID_1028081	chr2	162696358	162696358	A	G	nonsynonymous	SNV	-	-
crisprID_970949	chr17	7572973	7572973	C	T	nonsynonymous	SNV	-	-
crisprID_1028132	chr6	99374820	99374820	A	G	synonymous	SNV	-	-
crisprID_1021008	chr5	112090639	112090639	A	G	nonsynonymous	SNV	-	-
crisprID_985376	chr3	15677147	15677147	C	T	synonymous	SNV	-	-
crisprID_969511	chr3	38607989	38607989	C	T	nonsynonymous	SNV	-	COCA-CN|1|321|0.00312
CRISPRID_new_5212	chr12	103246597	103246597	C	T	nonsynonymous	SNV	GBM|1|290|0.00345,GBMLGG|1|820|0.00122	GBM-US|1|276|0.00362
crisprID_985277	chr5	41870765	41870765	C	T	unknown	SNV	-	-
crisprID_1013804	chr10	69934292	69934292	A	G	nonsynonymous	SNV	-	-
crisprID_902097	chr11	119217288	119217288	C	T	unknown	SNV	-	-
crisprID_33606978192037	chr21	47831623	47831623	C	T	nonsynonymous	SNV	-	LINC-JP|1|394|0.00254
crisprID_1028760	chr11	108122730	108122730	A	G	nonsynonymous	SNV	-	-
crisprID_980810	chr2	179590090	179590090	C	T	unknown	SNV	-	-
crisprID_987425	chr2	8957755	8957755	C	T	nonsynonymous	SNV	GBMLGG|1|820|0.00122,LGG|1|530|0.00189,UCEC|1|248|0.00403	UCEC-US|1|250|0.00400
crisprID_944550	chr18	28669413	28669413	C	T	nonsynonymous	SNV	-	-
crisprID_973735	chr7	4827268	4827268	C	T	synonymous	SNV	-	-
crisprID_981458	chr8	144998146	144998146	C	T	unknown	SNV	-	-
crisprID_536730	chr19	17950375	17950375	C	T	nonsynonymous	SNV	-	-
crisprID_1031232	chr11	108099960	108099960	A	G	nonsynonymous	SNV	-	-
crisprID_1030363	chr11	47364382	47364382	A	G	nonsynonymous	SNV	-	-
crisprID_905813	chr3	4402879	4402879	C	T	unknown	SNV	-	-
crisprID_981843	chr17	41209131	41209131	C	T	nonsynonymous	SNV	-	-
crisprID_1029109	chr19	30192083	30192083	A	G	unknown	SNV	-	-
crisprID_944275	chr11	94180387	94180387	C	T	nonsynonymous	SNV	-	-
crisprID_912197	chr21	46320240	46320240	C	T	nonsynonymous	SNV	-	-
crisprID_981647	chr11	119175674	119175674	C	T	unknown	SNV	-	-
crisprID_964722	chr11	77825369	77825369	C	T	nonsynonymous	SNV	-	-
crisprID_966887	chrX	48542803	48542803	C	T	synonymous	SNV	-	-
crisprID_983972	chr9	97897623	97897623	C	T	unknown	SNV	-	-
crisprID_982533	chr6	51900495	51900495	C	T	nonsynonymous	SNV	SKCM|2|368|0.00543	SKCM-US|1|335|0.00299
crisprID_1019025	chr7	103301883	103301883	A	G	synonymous	SNV	-	-
crisprID_987674	chr3	49569251	49569251	C	T	nonsynonymous	SNV	-	-
crisprID_1031804	chr12	106848332	106848332	A	G	synonymous	SNV	-	-
crisprID_33606978194676	chr6	43565583	43565583	C	T	nonsynonymous	SNV	-	-
crisprID_1029958	chr3	142184019	142184019	A	G	nonsynonymous	SNV	-	-
crisprID_984134	chrX	153295838	153295838	C	T	nonsynonymous	SNV	-	-
crisprID_971630	chr2	73678510	73678510	C	T	nonsynonymous	SNV	PRAD|1|499|0.00200	-
crisprID_981430	chr8	11614543	11614543	C	T	nonsynonymous	SNV	COAD|1|367|0.00272,COADREAD|1|489|0.00204,UCS|1|57|0.01754	ESAD-UK|1|301|0.00332,COAD-US|1|254|0.00394
crisprID_962844	chr2	51255635	51255635	C	T	unknown	SNV	-	-
crisprID_988558	chr3	38591516	38591516	C	T	unknown	SNV	-	-
crisprID_1030033	chr3	124464985	124464985	A	G	unknown	SNV	-	-
crisprID_951941	chr12	58145115	58145115	C	T	nonsynonymous	SNV	-	-
crisprID_1016901	chr8	1719594	1719594	A	G	nonsynonymous	SNV	-	-
crisprID_802953	chr15	49089857	49089857	C	G	splicing	SNV	-	-
crisprID_934543	chr14	23869929	23869929	C	T	nonsynonymous	SNV	SKCM|1|368|0.00272	-
crisprID_517412	chr13	20763491	20763491	C	T	stopgain	SNV	-	-
crisprID_1003225	chr21	44483160	44483160	A	G	nonsynonymous	SNV	-	-
crisprID_958249	chr7	16128474	16128474	C	T	unknown	SNV	-	-
crisprID_935799	chr16	57058041	57058041	C	T	unknown	SNV	-	-
crisprID_1028515	chr10	89720867	89720867	A	G	nonsynonymous	SNV	-	-
crisprID_927761	chr14	64608752	64608752	C	T	synonymous	SNV	-	-
crisprID_942357	chr16	28948667	28948667	C	T	nonsynonymous	SNV	-	-
crisprID_922978	chr7	107533717	107533717	C	T	stopgain	SNV	-	-
crisprID_985852	chr5	112174817	112174817	C	T	nonsynonymous	SNV	-	-
crisprID_935186	chr5	179263653	179263653	C	T	unknown	SNV	-	-
crisprID_1008789	chr1	236889301	236889301	A	G	nonsynonymous	SNV	-	-
crisprID_1031641	chr17	3414915	3414915	A	G	unknown	SNV	-	-
crisprID_921421	chr17	56283726	56283726	C	T	synonymous	SNV	-	PACA-AU|1|391|0.00256
crisprID_890872	chr11	108122746	108122746	C	T	nonsynonymous	SNV	-	-
crisprID_3360697896551	chr9	97912359	97912359	C	T	nonsynonymous	SNV	-	-
crisprID_976841	chr19	1226534	1226534	C	T	nonsynonymous	SNV	-	-
crisprID_984325	chr17	41223010	41223010	C	T	nonsynonymous	SNV	-	-
crisprID_932233	chr2	179444734	179444734	C	T	nonsynonymous	SNV	-	-
crisprID_803029	chr17	48270157	48270157	C	G	splicing	SNV	-	-
crisprID_526343	chr13	77566148	77566148	C	T	nonsynonymous	SNV	-	-
crisprID_954647	chr2	1440117	1440117	C	T	nonsynonymous	SNV	CESC|1|194|0.00515	CESC-US|1|194|0.00515
crisprID_981188	chr2	179452021	179452021	C	T	unknown	SNV	-	-
crisprID_33606978194103	chr12	133253131	133253131	C	T	splicing	SNV	-	-
crisprID_983217	chr7	148080886	148080886	C	T	synonymous	SNV	-	GACA-JP|1|585|0.00171,OV-AU|1|93|0.01075
crisprID_912436	chrX	47779705	47779705	C	T	unknown	SNV	-	-
crisprID_905071	chr10	89623394	89623394	C	T	unknown	SNV	-	-
crisprID_969016	chr1	27100171	27100171	C	T	nonsynonymous	SNV	-	-
crisprID_1016498	chr2	179434185	179434185	A	G	synonymous	SNV	-	-
crisprID_996825	chr16	2136856	2136856	A	G	nonsynonymous	SNV	-	-
crisprID_1027478	chr2	49247310	49247310	A	G	unknown	SNV	-	-
crisprID_1025703	chr4	74279206	74279206	A	G	nonsynonymous	SNV	-	-
crisprID_1030645	chrX	46713458	46713458	A	G	nonsynonymous	SNV	-	-
crisprID_963560	chr9	139391376	139391376	C	T	nonsynonymous	SNV	-	-
crisprID_1022895	chr8	30982475	30982475	A	G	synonymous	SNV	-	-
crisprID_96948	chr13	32944566	32944566	C	T	nonsynonymous	SNV	-	LINC-JP|1|394|0.00254
crisprID_33606978100040	chr17	56774113	56774113	C	T	nonsynonymous	SNV	ACC|1|90|0.01111	-
CRISPRID_new_285	chr12	52309895	52309895	A	G	nonsynonymous	SNV	-	-
crisprID_1031960	chr4	155674058	155674058	A	G	unknown	SNV	-	-
crisprID_972721	chr18	56940273	56940273	C	T	nonsynonymous	SNV	-	-
crisprID_967828	chr1	160011634	160011634	C	T	nonsynonymous	SNV	-	-
crisprID_553191	chr16	2125935	2125935	C	T	unknown	SNV	-	-
crisprID_959643	chr5	179252155	179252155	C	T	nonsynonymous	SNV	-	-
crisprID_967545	chr6	10556959	10556959	C	T	synonymous	SNV	-	-
crisprID_1028601	chr13	36878677	36878677	A	G	nonsynonymous	SNV	-	-
crisprID_971578	chr20	62612545	62612545	C	T	unknown	SNV	-	-
crisprID_969417	chr9	97369132	97369132	C	T	nonsynonymous	SNV	-	-
crisprID_1030432	chr11	32409379	32409379	A	G	unknown	SNV	-	-
crisprID_977319	chr17	62018687	62018687	C	T	nonsynonymous	SNV	-	-
crisprID_997721	chr13	103510638	103510638	A	G	nonsynonymous	SNV	-	-
crisprID_1015325	chr7	21784586	21784586	A	G	synonymous	SNV	-	-
crisprID_1030288	chr2	179587278	179587278	A	G	unknown	SNV	-	-
crisprID_978048	chr14	23896795	23896795	C	T	synonymous	SNV	COAD|1|367|0.00272,COADREAD|1|489|0.00204	COAD-US|1|254|0.00394
crisprID_1024306	chr7	117149125	117149125	A	G	nonsynonymous	SNV	-	-
crisprID_967414	chr1	243419355	243419355	C	T	unknown	SNV	-	-
crisprID_913609	chr19	11200085	11200085	C	T	unknown	SNV	-	-
crisprID_941060	chr9	71836368	71836368	C	T	nonsynonymous	SNV	-	-
crisprID_968351	chr11	118900187	118900187	C	T	unknown	SNV	-	-
crisprID_940722	chr19	50365360	50365360	C	T	nonsynonymous	SNV	-	-
crisprID_33606978186179	chr5	60240838	60240838	C	T	unknown	SNV	-	-
crisprID_903450	chr5	131923655	131923655	C	T	nonsynonymous	SNV	-	-
crisprID_976185	chr2	179593338	179593338	C	T	nonsynonymous	SNV	-	-
crisprID_1016151	chr5	89990204	89990204	A	G	nonsynonymous	SNV	-	-
crisprID_962586	chrX	12736683	12736683	C	T	synonymous	SNV	-	-
crisprID_987318	chr8	141461402	141461402	C	T	nonsynonymous	SNV	-	-
crisprID_33606978203476	chr8	145657713	145657713	C	T	synonymous	SNV	-	ESCA-CN|1|332|0.00301
crisprID_928080	chr9	2717725	2717725	C	T	unknown	SNV	-	-
crisprID_968929	chr11	47436032	47436032	C	T	unknown	SNV	-	-
crisprID_1031634	chr16	68863675	68863675	A	G	nonsynonymous	SNV	-	-
crisprID_966127	chr17	41244997	41244997	C	T	nonsynonymous	SNV	-	-
crisprID_929813	chr8	144990748	144990748	C	T	nonsynonymous	SNV	HNSC|2|512|0.00391	HNSC-US|1|44|0.02273
CRISPRID_new_5975	chr5	1253909	1253909	C	T	synonymous	SNV	-	ESAD-UK|1|301|0.00332
crisprID_1023764	chr15	91551117	91551117	A	G	nonsynonymous	SNV	-	-
crisprID_958690	chr16	23637586	23637586	C	T	nonsynonymous	SNV	-	-
crisprID_1015996	chr7	56119254	56119254	A	G	unknown	SNV	-	-
crisprID_944972	chr7	124481210	124481210	C	T	nonsynonymous	SNV	-	-
crisprID_985833	chr2	48010484	48010484	C	T	nonsynonymous	SNV	-	-
crisprID_1009649	chr16	2135023	2135023	A	G	nonsynonymous	SNV	-	-
crisprID_980240	chr17	41249292	41249292	C	T	nonsynonymous	SNV	-	-
crisprID_978375	chr17	74541446	74541446	C	T	unknown	SNV	-	-
crisprID_977995	chr12	2783740	2783740	C	T	nonsynonymous	SNV	-	HNSC-US|1|44|0.02273
crisprID_931328	chr9	135772578	135772578	C	T	nonsynonymous	SNV	-	-
crisprID_1018854	chr2	69597209	69597209	A	G	synonymous	SNV	-	ESAD-UK|1|301|0.00332
crisprID_964408	chrX	153582382	153582382	C	T	nonsynonymous	SNV	-	-
crisprID_541785	chr9	137534127	137534127	C	T	nonsynonymous	SNV	-	-
crisprID_956738	chr2	179430996	179430996	C	T	synonymous	SNV	-	LUSC-KR|1|170|0.00588
crisprID_943646	chr6	43544065	43544065	C	T	unknown	SNV	-	-
crisprID_1026359	chr14	64468743	64468743	A	G	nonsynonymous	SNV	-	-
crisprID_1003226	chr5	60241180	60241180	A	G	nonsynonymous	SNV	-	-
crisprID_1029116	chr17	59861667	59861667	A	G	nonsynonymous	SNV	-	-
crisprID_953289	chrX	31747853	31747853	C	T	nonsynonymous	SNV	SKCM|1|368|0.00272	SKCM-US|1|335|0.00299
crisprID_961427	chr15	99454580	99454580	C	T	nonsynonymous	SNV	-	-
crisprID_976422	chr5	68715709	68715709	C	T	nonsynonymous	SNV	-	-
crisprID_975322	chr16	55539582	55539582	C	T	unknown	SNV	-	-
crisprID_1005555	chr17	41251886	41251886	A	G	synonymous	SNV	-	-
crisprID_1029730	chr1	63894790	63894790	A	G	nonsynonymous	SNV	-	-
crisprID_983993	chr16	68719126	68719126	C	T	synonymous	SNV	-	-
crisprID_1029523	chr6	152809540	152809540	A	G	synonymous	SNV	-	-
crisprID_945283	chr6	33391307	33391307	C	T	nonsynonymous	SNV	-	MELA-AU|1|183|0.00546
crisprID_1029470	chr2	48027778	48027778	A	G	nonsynonymous	SNV	-	-
crisprID_969037	chr3	172737296	172737296	C	T	synonymous	SNV	-	-
crisprID_932686	chr2	179489217	179489217	C	T	synonymous	SNV	-	-
crisprID_986052	chr17	7577061	7577061	C	T	nonsynonymous	SNV	-	-
crisprID_1023402	chrX	32398697	32398697	A	G	nonsynonymous	SNV	-	-
crisprID_928563	chr1	197070153	197070153	C	T	nonsynonymous	SNV	COADREAD|1|489|0.00204,READ|1|122|0.00820,SKCM|1|368|0.00272	SKCM-US|1|335|0.00299
crisprID_519944	chr20	47605946	47605946	C	T	synonymous	SNV	-	-
crisprID_1028933	chr19	50906817	50906817	A	G	nonsynonymous	SNV	-	-
crisprID_920887	chr9	139404348	139404348	C	T	nonsynonymous	SNV	-	-
crisprID_987860	chr9	97934426	97934426	C	T	nonsynonymous	SNV	-	-
crisprID_964506	chr7	128493804	128493804	C	T	nonsynonymous	SNV	SKCM|1|368|0.00272	-
crisprID_1029332	chr6	133769255	133769255	A	G	nonsynonymous	SNV	-	-
crisprID_961878	chr7	6029461	6029461	C	T	nonsynonymous	SNV	-	-
crisprID_1028244	chr3	133166238	133166238	A	G	synonymous	SNV	SKCM|1|368|0.00272	SKCM-US|1|335|0.00299
crisprID_33606978194386	chr12	133250222	133250222	C	T	nonsynonymous	SNV	-	-
crisprID_968529	chr20	62566160	62566160	C	T	unknown	SNV	-	-
crisprID_1028645	chr15	91328162	91328162	A	G	nonsynonymous	SNV	-	-
crisprID_919989	chr12	53004406	53004406	C	T	nonsynonymous	SNV	-	-
crisprID_945616	chr5	112174167	112174167	C	T	nonsynonymous	SNV	-	-
crisprID_964061	chr12	112945401	112945401	C	T	unknown	SNV	-	-
crisprID_1014611	chr12	58142369	58142369	A	G	nonsynonymous	SNV	-	-
CRISPRID_new_4707	chr11	76919573	76919573	C	T	unknown	SNV	-	GACA-JP|1|585|0.00171
crisprID_908730	chr8	144993719	144993719	C	T	nonsynonymous	SNV	-	-
crisprID_979946	chr1	237608770	237608770	C	T	nonsynonymous	SNV	GBM|1|290|0.00345,GBMLGG|1|820|0.00122	BTCA-JP|1|239|0.00418,GBM-US|1|276|0.00362,GACA-JP|1|585|0.00171,LUSC-KR|1|170|0.00588
crisprID_920464	chr3	37053562	37053562	C	T	nonsynonymous	SNV	COAD|1|367|0.00272,COADREAD|1|489|0.00204,SKCM|1|368|0.00272	COCA-CN|1|321|0.00312,SKCM-US|1|335|0.00299
crisprID_1025170	chr13	23808821	23808821	A	G	synonymous	SNV	-	-
crisprID_946549	chr10	95394661	95394661	C	T	synonymous	SNV	-	-
crisprID_1031829	chr10	124814618	124814618	A	G	unknown	SNV	-	-
crisprID_1012159	chr11	47236632	47236632	A	G	unknown	SNV	-	-
crisprID_1024111	chr9	32989810	32989810	A	G	nonsynonymous	SNV	-	-
crisprID_975779	chr22	17581248	17581248	C	T	nonsynonymous	SNV	STAD|2|395|0.00506,STES|2|395|0.00506,UCEC|1|248|0.00403	GACA-JP|1|585|0.00171,STAD-US|2|289|0.00692,UCEC-US|1|250|0.00400
crisprID_909815	chr12	103249007	103249007	C	T	nonsynonymous	SNV	-	-
crisprID_895339	chr19	48344131	48344131	C	T	unknown	SNV	-	-
crisprID_33606978184914	chr2	128047393	128047393	C	T	nonsynonymous	SNV	COAD|1|367|0.00272,COADREAD|1|489|0.00204	COAD-US|1|254|0.00394
crisprID_1030110	chr11	103182742	103182742	A	G	nonsynonymous	SNV	-	-
crisprID_973958	chr2	166892941	166892941	C	T	nonsynonymous	SNV	-	-
crisprID_979566	chr19	38951109	38951109	C	T	stopgain	SNV	SARC|1|247|0.00405	-
crisprID_1012299	chr6	51892977	51892977	A	G	synonymous	SNV	DLBC|1|48|0.02083	-
crisprID_955932	chr2	32352039	32352039	C	T	nonsynonymous	SNV	SKCM|1|368|0.00272	SKCM-US|1|335|0.00299
crisprID_1011255	chr9	97876975	97876975	A	G	nonsynonymous	SNV	-	-
crisprID_959876	chr2	96919710	96919710	C	T	nonsynonymous	SNV	-	-
crisprID_968985	chr16	2134574	2134574	C	T	nonsynonymous	SNV	-	-
crisprID_503862	chr11	119217331	119217331	C	T	unknown	SNV	-	-
crisprID_804202	chr1	17350467	17350467	C	G	splicing	SNV	-	-
crisprID_958793	chr12	133219531	133219531	C	T	nonsynonymous	SNV	-	-
crisprID_991686	chr9	136501639	136501639	A	G	nonsynonymous	SNV	PRAD|2|499|0.00401	PRAD-US|1|256|0.00391
crisprID_993875	chr11	118014772	118014772	A	G	nonsynonymous	SNV	-	-
crisprID_985276	chr17	59763512	59763512	C	T	nonsynonymous	SNV	-	-
crisprID_971461	chrX	148571917	148571917	C	T	nonsynonymous	SNV	-	-
crisprID_1009085	chr14	23893243	23893243	A	G	nonsynonymous	SNV	-	-
crisprID_987561	chr17	10552884	10552884	C	T	unknown	SNV	-	-
crisprID_960948	chr2	179466208	179466208	C	T	nonsynonymous	SNV	-	MELA-AU|1|183|0.00546
crisprID_1022220	chr1	237823282	237823282	A	G	unknown	SNV	-	-
crisprID_988335	chr5	161324282	161324282	C	T	nonsynonymous	SNV	-	-
crisprID_978171	chr17	80049269	80049269	C	T	nonsynonymous	SNV	KICH|1|66|0.01515,KIPAN|1|799|0.00125	-
crisprID_3360697899698	chr5	131939162	131939162	C	T	nonsynonymous	SNV	-	-
crisprID_1031833	chr7	117250731	117250731	A	G	unknown	SNV	-	MALY-DE|1|241|0.00415
crisprID_947608	chr6	32009651	32009651	C	T	nonsynonymous	SNV	-	THCA-CN|1|50|0.02000,LAML-KR|2|205|0.00976,LUSC-KR|1|170|0.00588
crisprID_980160	chr2	179456609	179456609	C	T	synonymous	SNV	-	-
crisprID_970761	chr10	61835732	61835732	C	T	nonsynonymous	SNV	-	-
crisprID_33606978100919	chr14	104174919	104174919	C	T	nonsynonymous	SNV	-	-
crisprID_971081	chr10	64573154	64573154	C	T	nonsynonymous	SNV	-	-
crisprID_969607	chr11	36594845	36594845	C	T	unknown	SNV	-	-
crisprID_960173	chr19	6496218	6496218	C	T	nonsynonymous	SNV	-	ESAD-UK|1|301|0.00332
crisprID_1017886	chrX	70443796	70443796	A	G	nonsynonymous	SNV	-	-
crisprID_562638	chr12	44167829	44167829	C	T	nonsynonymous	SNV	-	-
crisprID_1016643	chrX	110963362	110963362	A	G	nonsynonymous	SNV	-	-
crisprID_910810	chr2	29917782	29917782	C	T	nonsynonymous	SNV	SKCM|2|368|0.00543	SKCM-US|1|335|0.00299
crisprID_1018497	chr12	13715911	13715911	A	G	nonsynonymous	SNV	-	-
crisprID_945059	chr20	47990730	47990730	C	T	nonsynonymous	SNV	-	-
crisprID_983712	chr12	42866358	42866358	C	T	unknown	SNV	-	-
crisprID_1030935	chr11	108180887	108180887	A	G	synonymous	SNV	-	-
crisprID_916077	chr19	11233958	11233958	C	T	nonsynonymous	SNV	-	-
crisprID_1017807	chr8	90971034	90971034	A	G	nonsynonymous	SNV	-	-
crisprID_966393	chr3	52439907	52439907	C	T	nonsynonymous	SNV	-	-
crisprID_929824	chr4	106157539	106157539	C	T	nonsynonymous	SNV	-	PACA-CA|1|268|0.00373
crisprID_1030276	chr13	32914338	32914338	A	G	nonsynonymous	SNV	-	-
crisprID_971719	chr14	102466711	102466711	C	T	nonsynonymous	SNV	-	-
crisprID_976208	chr1	237062196	237062196	C	T	unknown	SNV	-	-
crisprID_1025329	chr5	94860175	94860175	A	G	synonymous	SNV	-	-
crisprID_1026716	chr13	23914263	23914263	A	G	nonsynonymous	SNV	-	-
crisprID_962581	chr2	179402500	179402500	C	T	nonsynonymous	SNV	-	-
crisprID_988982	chr2	179554624	179554624	C	T	splicing	SNV	-	-
crisprID_1019185	chr6	81053510	81053510	A	G	nonsynonymous	SNV	-	GACA-JP|1|585|0.00171
crisprID_944135	chr18	55315821	55315821	C	T	nonsynonymous	SNV	SKCM|1|368|0.00272	-
crisprID_975620	chr3	121720700	121720700	C	T	unknown	SNV	-	-
crisprID_1014894	chr1	237765380	237765380	A	G	nonsynonymous	SNV	-	-
CRISPRID_new_3282	chr1	156104674	156104674	C	T	nonsynonymous	SNV	-	-
crisprID_927062	chr17	6594169	6594169	C	T	nonsynonymous	SNV	COAD|1|367|0.00272,COADREAD|1|489|0.00204	COCA-CN|1|321|0.00312,COAD-US|1|254|0.00394
crisprID_778143	chr11	17409628	17409628	C	T	nonsynonymous	SNV	UCEC|1|248|0.00403	PRAD-CA|1|308|0.00325,CESC-US|1|194|0.00515,UCEC-US|1|250|0.00400
crisprID_944436	chr21	47546427	47546427	C	T	synonymous	SNV	-	-
crisprID_936511	chr2	211457596	211457596	C	T	unknown	SNV	-	-
crisprID_981603	chr2	166248788	166248788	C	T	unknown	SNV	-	-
crisprID_1008864	chr9	137697033	137697033	A	G	synonymous	SNV	-	-
crisprID_1025972	chrX	13753408	13753408	A	G	synonymous	SNV	-	-
crisprID_986731	chr10	61829960	61829960	C	T	nonsynonymous	SNV	-	-
crisprID_1015421	chr5	35874616	35874616	A	G	nonsynonymous	SNV	-	-
crisprID_1035776	chr13	32910872	32910872	A	G	nonsynonymous	SNV	-	-
crisprID_1023524	chr6	51907706	51907706	A	G	synonymous	SNV	-	-
crisprID_974260	chr16	9857605	9857605	C	T	nonsynonymous	SNV	-	-
crisprID_993284	chr14	95570066	95570066	A	G	nonsynonymous	SNV	-	-
crisprID_973186	chr2	152589658	152589658	C	T	nonsynonymous	SNV	-	-
crisprID_985265	chr19	40903532	40903532	C	T	nonsynonymous	SNV	-	-
crisprID_1029309	chr6	110098253	110098253	A	G	nonsynonymous	SNV	-	-
crisprID_910744	chr6	35423549	35423549	C	T	nonsynonymous	SNV	-	-
crisprID_1020914	chr16	2103311	2103311	A	G	unknown	SNV	-	-
crisprID_539217	chrX	13778747	13778747	C	T	nonsynonymous	SNV	-	-
crisprID_959002	chr2	215645280	215645280	C	T	unknown	SNV	-	-
crisprID_1029683	chr5	112175040	112175040	A	G	nonsynonymous	SNV	-	-
crisprID_544007	chr7	150655245	150655245	C	T	nonsynonymous	SNV	-	-
crisprID_963116	chr16	2114301	2114301	C	T	nonsynonymous	SNV	-	-
CRISPRID_new_4073	chr9	21971177	21971177	C	T	nonsynonymous	SNV	BLCA|2|396|0.00505	-
crisprID_987559	chr5	37196028	37196028	C	T	nonsynonymous	SNV	-	-
crisprID_1007929	chr11	65488169	65488169	A	G	synonymous	SNV	-	-
crisprID_1004172	chr1	216498936	216498936	A	G	nonsynonymous	SNV	-	-
crisprID_1003122	chr22	17595219	17595219	A	G	unknown	SNV	-	-
CRISPRID_new_4314	chr3	48608331	48608331	C	T	nonsynonymous	SNV	-	PRAD-CN|1|65|0.01538
crisprID_1031589	chr2	208432230	208432230	A	G	nonsynonymous	SNV	-	-
crisprID_988121	chr22	41325066	41325066	C	T	unknown	SNV	-	-
crisprID_981192	chr6	73111771	73111771	C	T	unknown	SNV	-	-
crisprID_975302	chr17	48226748	48226748	C	T	unknown	SNV	-	-
crisprID_972314	chr10	61832105	61832105	C	T	nonsynonymous	SNV	-	-
crisprID_987781	chr22	26423285	26423285	C	T	nonsynonymous	SNV	HNSC|1|512|0.00195,SKCM|1|368|0.00272	SKCM-US|1|335|0.00299
crisprID_1020477	chr9	98205462	98205462	A	G	unknown	SNV	-	-
crisprID_3360697891359	chr11	108186815	108186815	C	T	nonsynonymous	SNV	-	-
crisprID_896414	chr3	45959730	45959730	C	T	unknown	SNV	-	-
crisprID_980200	chr17	18082146	18082146	C	T	nonsynonymous	SNV	-	-
crisprID_943698	chr10	54040554	54040554	C	T	nonsynonymous	SNV	SKCM|3|368|0.00815	SKCM-US|2|335|0.00597,MELA-AU|1|183|0.00546
crisprID_971561	chr16	3781197	3781197	C	T	nonsynonymous	SNV	-	-
crisprID_1028964	chr2	179397684	179397684	A	G	nonsynonymous	SNV	-	-
crisprID_947569	chr15	31200356	31200356	C	T	nonsynonymous	SNV	-	-
crisprID_948059	chr10	88683201	88683201	C	T	nonsynonymous	SNV	-	-
crisprID_968649	chr19	50918130	50918130	C	T	nonsynonymous	SNV	-	-
crisprID_1015151	chr7	33423406	33423406	A	G	nonsynonymous	SNV	-	-
crisprID_966251	chr8	140744352	140744352	C	T	nonsynonymous	SNV	-	-
crisprID_971262	chr10	91011615	91011615	C	T	unknown	SNV	-	-
crisprID_1001883	chr5	176722417	176722417	A	G	nonsynonymous	SNV	-	-
crisprID_966448	chr4	149002641	149002641	C	T	nonsynonymous	SNV	-	-
crisprID_33606978191826	chr21	47808736	47808736	C	T	nonsynonymous	SNV	-	MELA-AU|1|183|0.00546
crisprID_982328	chr11	67379943	67379943	C	T	unknown	SNV	-	-
crisprID_978075	chr17	15931171	15931171	C	T	unknown	SNV	-	-
crisprID_964864	chr14	24549402	24549402	C	T	unknown	SNV	-	-
crisprID_1030521	chr15	66783843	66783843	A	G	unknown	SNV	-	-
crisprID_1026218	chr12	133201393	133201393	A	G	nonsynonymous	SNV	-	-
crisprID_999127	chr15	33952485	33952485	A	G	nonsynonymous	SNV	-	-
crisprID_945465	chr2	48026165	48026165	C	T	nonsynonymous	SNV	-	-
crisprID_901222	chr11	47354209	47354209	C	T	nonsynonymous	SNV	-	-
crisprID_946730	chr12	6456925	6456925	C	T	unknown	SNV	-	-
crisprID_984147	chr22	31011711	31011711	C	T	synonymous	SNV	-	-
crisprID_961488	chr19	38956881	38956881	C	T	synonymous	SNV	COAD|1|367|0.00272,COADREAD|1|489|0.00204	-
crisprID_986916	chr9	711151	711151	C	T	nonsynonymous	SNV	-	-
crisprID_987703	chr17	1629539	1629539	C	T	nonsynonymous	SNV	ESCA|1|185|0.00541	-
crisprID_3360697893314	chr17	41247893	41247893	C	T	nonsynonymous	SNV	-	-
crisprID_971996	chr2	179404641	179404641	C	T	synonymous	SNV	-	-
crisprID_999837	chr6	152443056	152443056	A	G	unknown	SNV	-	-
crisprID_985906	chr10	89623376	89623376	C	T	unknown	SNV	-	-
crisprID_985936	chr7	6038785	6038785	C	T	nonsynonymous	SNV	-	-
crisprID_954005	chr2	21239527	21239527	C	T	unknown	SNV	-	-
crisprID_1029151	chr15	89860074	89860074	A	G	unknown	SNV	-	-
crisprID_900077	chr19	8654159	8654159	C	T	nonsynonymous	SNV	SKCM|1|368|0.00272	SKCM-US|1|335|0.00299
crisprID_947042	chr9	98221975	98221975	C	T	nonsynonymous	SNV	UCEC|1|248|0.00403	UCEC-US|1|250|0.00400
crisprID_1031687	chr10	88677092	88677092	A	G	unknown	SNV	-	-
crisprID_964648	chr6	152651802	152651802	C	T	unknown	SNV	-	-
crisprID_970127	chr6	110107651	110107651	C	T	nonsynonymous	SNV	-	LIRI-JP|1|258|0.00388
crisprID_1003156	chr9	137694740	137694740	A	G	nonsynonymous	SNV	-	-
crisprID_1030977	chr4	56237762	56237762	A	G	unknown	SNV	-	-
crisprID_988616	chr3	50233800	50233800	C	T	unknown	SNV	-	-
crisprID_905397	chr2	179484775	179484775	C	T	nonsynonymous	SNV	-	-
crisprID_981388	chr16	90103715	90103715	C	T	nonsynonymous	SNV	-	-
crisprID_979812	chr17	37686920	37686920	C	T	nonsynonymous	SNV	-	-
crisprID_920977	chr7	148523708	148523708	C	T	nonsynonymous	SNV	COAD|2|367|0.00545,COADREAD|2|489|0.00409	PBCA-US|1|186|0.00538,COAD-US|1|254|0.00394
crisprID_979657	chr6	49580217	49580217	C	T	nonsynonymous	SNV	-	-
crisprID_1016665	chr2	25467191	25467191	A	G	nonsynonymous	SNV	-	-
crisprID_512178	chr7	151372621	151372621	C	T	nonsynonymous	SNV	-	PBCA-US|1|186|0.00538
crisprID_930159	chr19	50920328	50920328	C	T	nonsynonymous	SNV	-	-
crisprID_961642	chr7	124503532	124503532	C	T	nonsynonymous	SNV	BLCA|1|396|0.00253	-
crisprID_803739	chr3	37081762	37081762	C	G	stopgain	SNV	-	-
crisprID_1030565	chr16	68835725	68835725	A	G	nonsynonymous	SNV	-	-
crisprID_980173	chrX	110956445	110956445	C	T	unknown	SNV	-	-
crisprID_984023	chr6	150690060	150690060	C	T	unknown	SNV	-	-
crisprID_1025876	chr10	91005559	91005559	A	G	unknown	SNV	-	-
crisprID_1023907	chr2	61721115	61721115	A	G	nonsynonymous	SNV	-	-
crisprID_1031262	chr11	108115687	108115687	A	G	nonsynonymous	SNV	-	-
crisprID_1015251	chr17	41234546	41234546	A	G	nonsynonymous	SNV	-	-
crisprID_949118	chr15	48551460	48551460	C	T	synonymous	SNV	-	RECA-CN|1|10|0.10000
crisprID_984380	chr9	135781170	135781170	C	T	nonsynonymous	SNV	-	-
crisprID_901671	chrX	17742473	17742473	C	T	nonsynonymous	SNV	-	MELA-AU|1|183|0.00546
crisprID_1030781	chr3	49569515	49569515	A	G	nonsynonymous	SNV	-	-
crisprID_908929	chr19	38976604	38976604	C	T	nonsynonymous	SNV	BLCA|2|396|0.00505,KIPAN|1|799|0.00125,KIRP|1|282|0.00355	KIRP-US|1|165|0.00606
crisprID_966780	chr2	21225140	21225140	C	T	nonsynonymous	SNV	-	GACA-JP|1|585|0.00171,COAD-US|1|254|0.00394
crisprID_978418	chr7	75610876	75610876	C	T	nonsynonymous	SNV	-	ESCA-CN|1|332|0.00301
crisprID_3360697899903	chr5	131915566	131915566	C	T	synonymous	SNV	-	-
crisprID_1009885	chr6	7585359	7585359	A	G	nonsynonymous	SNV	-	-
crisprID_964790	chr11	10215461	10215461	C	T	synonymous	SNV	-	-
crisprID_987101	chr4	55155002	55155002	C	T	nonsynonymous	SNV	-	-
crisprID_1024181	chr2	112786751	112786751	A	G	unknown	SNV	-	-
crisprID_982723	chr5	112120968	112120968	C	T	unknown	SNV	-	-
crisprID_932083	chr2	234680955	234680955	C	T	nonsynonymous	SNV	-	-
crisprID_1021502	chr3	10188296	10188296	A	G	nonsynonymous	SNV	LUAD|1|543|0.00184	-
crisprID_953060	chr11	102464278	102464278	C	T	nonsynonymous	SNV	-	-
crisprID_983723	chr8	133187709	133187709	C	T	stopgain	SNV	-	-
crisprID_1029785	chr6	99365361	99365361	A	G	synonymous	SNV	-	-
crisprID_945227	chr2	85788621	85788621	C	T	unknown	SNV	-	PACA-CA|1|268|0.00373
crisprID_957195	chr3	167453659	167453659	C	T	unknown	SNV	-	-
crisprID_987499	chr2	179444804	179444804	C	T	nonsynonymous	SNV	-	-
crisprID_955300	chr2	48010569	48010569	C	T	nonsynonymous	SNV	-	-
crisprID_1024201	chr6	116446637	116446637	A	G	nonsynonymous	SNV	-	-
crisprID_33606978189094	chr2	48027140	48027140	C	T	nonsynonymous	SNV	-	-
crisprID_966442	chr1	120483315	120483315	C	T	nonsynonymous	SNV	-	-
crisprID_1019914	chr6	143792225	143792225	A	G	unknown	SNV	-	-
crisprID_947958	chr14	77978688	77978688	C	T	nonsynonymous	SNV	CESC|1|194|0.00515	PRAD-CA|1|308|0.00325,CESC-US|1|194|0.00515
crisprID_957209	chr7	82784740	82784740	C	T	nonsynonymous	SNV	-	MELA-AU|1|183|0.00546
crisprID_937374	chr22	29090029	29090029	C	T	synonymous	SNV	-	-
crisprID_1000023	chr12	40677863	40677863	A	G	nonsynonymous	SNV	-	-
crisprID_947357	chr17	29677233	29677233	C	T	nonsynonymous	SNV	-	-
crisprID_922000	chr7	87082320	87082320	C	T	nonsynonymous	SNV	-	READ-US|1|94|0.01064
crisprID_1019401	chr5	68715955	68715955	A	G	nonsynonymous	SNV	-	-
crisprID_966471	chr2	179411596	179411596	C	T	nonsynonymous	SNV	-	-
crisprID_924170	chr5	135382198	135382198	C	T	unknown	SNV	-	-
crisprID_957051	chr2	238274557	238274557	C	T	synonymous	SNV	-	-
crisprID_1029118	chr17	41222968	41222968	A	G	nonsynonymous	SNV	-	-
crisprID_1010342	chr13	32953553	32953553	A	G	nonsynonymous	SNV	-	-
crisprID_974628	chr19	36545955	36545955	C	T	nonsynonymous	SNV	-	-
crisprID_986110	chr17	56770131	56770131	C	T	nonsynonymous	SNV	-	-
crisprID_1023938	chr17	16843694	16843694	A	G	nonsynonymous	SNV	-	-
crisprID_803884	chr7	33055353	33055353	C	G	nonsynonymous	SNV	-	-
crisprID_1023101	chr5	135398936	135398936	A	G	unknown	SNV	-	-
crisprID_978627	chr1	120293430	120293430	C	T	nonsynonymous	SNV	-	-
crisprID_903254	chr2	240896978	240896978	C	T	unknown	SNV	-	-
crisprID_1030062	chr13	32918748	32918748	A	G	nonsynonymous	SNV	-	-
crisprID_982284	chr17	74539997	74539997	C	T	unknown	SNV	-	-
crisprID_505216	chr2	189945717	189945717	C	T	nonsynonymous	SNV	LUAD|1|543|0.00184	-
crisprID_966391	chr16	15812194	15812194	C	T	nonsynonymous	SNV	-	COCA-CN|1|321|0.00312,NACA-CN|1|21|0.04762
crisprID_988745	chr12	110029062	110029062	C	T	nonsynonymous	SNV	-	-
crisprID_896457	chr10	12943849	12943849	C	T	unknown	SNV	-	MELA-AU|1|183|0.00546
crisprID_967380	chr17	59761382	59761382	C	T	nonsynonymous	SNV	-	-
crisprID_947392	chr2	219204782	219204782	C	T	nonsynonymous	SNV	-	-
crisprID_982887	chr19	13428092	13428092	C	T	synonymous	SNV	-	COAD-US|1|254|0.00394
crisprID_924273	chr16	23641523	23641523	C	T	nonsynonymous	SNV	-	-
crisprID_952291	chr12	57910273	57910273	C	T	nonsynonymous	SNV	-	-
crisprID_952036	chr13	32903628	32903628	C	T	nonsynonymous	SNV	-	-
crisprID_976151	chr19	40900988	40900988	C	T	nonsynonymous	SNV	-	-
crisprID_987439	chr5	145719481	145719481	C	T	nonsynonymous	SNV	-	-
crisprID_971548	chr17	17127250	17127250	C	T	nonsynonymous	SNV	HNSC|1|512|0.00195	-
crisprID_982029	chr3	52437881	52437881	C	T	nonsynonymous	SNV	-	-
crisprID_947799	chr4	128811336	128811336	C	T	nonsynonymous	SNV	-	-
crisprID_1025570	chr13	32911053	32911053	A	G	nonsynonymous	SNV	-	-
crisprID_1013350	chr16	2137915	2137915	A	G	nonsynonymous	SNV	-	-
crisprID_969348	chr16	2126666	2126666	C	T	unknown	SNV	-	-
crisprID_943164	chr5	179263881	179263881	C	T	unknown	SNV	-	-
crisprID_998839	chr16	2108840	2108840	A	G	nonsynonymous	SNV	-	-
crisprID_1021335	chr8	61779331	61779331	A	G	unknown	SNV	-	-
crisprID_967016	chr6	152472809	152472809	C	T	nonsynonymous	SNV	BRCA|2|982|0.00204,ESCA|1|185|0.00541	BRCA-US|1|955|0.00105
crisprID_3360697899416	chr16	23625372	23625372	C	T	nonsynonymous	SNV	-	-
crisprID_967683	chr2	152370828	152370828	C	T	unknown	SNV	-	-
crisprID_1019667	chr11	94212014	94212014	A	G	nonsynonymous	SNV	-	-
crisprID_994287	chr16	1573587	1573587	A	G	nonsynonymous	SNV	-	-
crisprID_957118	chr11	47600614	47600614	C	T	unknown	SNV	-	-
crisprID_33606978201628	chr16	3639594	3639594	C	T	nonsynonymous	SNV	-	COCA-CN|1|321|0.00312
crisprID_979769	chr18	28651637	28651637	C	T	nonsynonymous	SNV	-	LICA-CN|1|402|0.00249
crisprID_922660	chr2	48026851	48026851	C	T	nonsynonymous	SNV	-	-
crisprID_1026943	chr1	68912423	68912423	A	G	nonsynonymous	SNV	-	-
crisprID_959962	chr16	47683123	47683123	C	T	unknown	SNV	-	-
crisprID_944404	chr16	23544000	23544000	C	T	nonsynonymous	SNV	-	-
crisprID_968966	chr20	61470085	61470085	C	T	synonymous	SNV	ACC|1|90|0.01111	-
crisprID_954528	chr17	8132185	8132185	C	T	nonsynonymous	SNV	-	-
crisprID_950941	chr7	73483488	73483488	C	T	unknown	SNV	-	-
crisprID_965571	chr17	57094763	57094763	C	T	synonymous	SNV	-	GACA-JP|1|585|0.00171
crisprID_983302	chr8	133637686	133637686	C	T	nonsynonymous	SNV	-	-
crisprID_953509	chr17	29684007	29684007	C	T	nonsynonymous	SNV	-	-
CRISPRID_new_2949	chr16	23641146	23641146	C	T	nonsynonymous	SNV	-	-
crisprID_903360	chr5	38478787	38478787	C	T	unknown	SNV	-	-
crisprID_950837	chr12	111356952	111356952	C	T	nonsynonymous	SNV	-	-
crisprID_1022516	chr12	5025232	5025232	A	G	unknown	SNV	-	-
crisprID_983246	chr3	33174054	33174054	C	T	synonymous	SNV	-	-
crisprID_1023790	chr10	70182640	70182640	A	G	nonsynonymous	SNV	-	-
crisprID_1031774	chrX	152986401	152986401	A	G	nonsynonymous	SNV	-	-
crisprID_986760	chr17	7573942	7573942	C	T	nonsynonymous	SNV	-	-
crisprID_1016419	chr15	42703147	42703147	A	G	nonsynonymous	SNV	-	-
crisprID_965692	chr2	166850721	166850721	C	T	nonsynonymous	SNV	-	-
crisprID_963928	chr20	30225696	30225696	C	T	unknown	SNV	-	MELA-AU|1|183|0.00546
crisprID_1021548	chr9	135768943	135768943	A	G	unknown	SNV	-	-
crisprID_1025706	chr10	96030300	96030300	A	G	nonsynonymous	SNV	COAD|1|367|0.00272,COADREAD|1|489|0.00204	COAD-US|1|254|0.00394
crisprID_980686	chr2	39212110	39212110	C	T	unknown	SNV	-	-
crisprID_910319	chr11	47369029	47369029	C	T	nonsynonymous	SNV	-	-
crisprID_915579	chr2	179473600	179473600	C	T	nonsynonymous	SNV	-	-
crisprID_1009582	chr2	21226042	21226042	A	G	synonymous	SNV	-	COCA-CN|1|321|0.00312
crisprID_1004947	chr17	6594237	6594237	A	G	nonsynonymous	SNV	-	-
crisprID_955001	chr12	49445978	49445978	C	T	synonymous	SNV	-	-
crisprID_922253	chr17	79479250	79479250	C	T	unknown	SNV	-	-
crisprID_956068	chr16	23619278	23619278	C	T	nonsynonymous	SNV	-	-
crisprID_996611	chr19	54627234	54627234	A	G	nonsynonymous	SNV	-	-
crisprID_1019719	chr18	48573432	48573432	A	G	nonsynonymous	SNV	-	-
crisprID_1007346	chr6	45517932	45517932	A	G	unknown	SNV	-	-
crisprID_981222	chr3	49759301	49759301	C	T	nonsynonymous	SNV	-	-
crisprID_925540	chr12	98909594	98909594	C	T	unknown	SNV	-	-
crisprID_1002385	chr2	234681161	234681161	A	G	nonsynonymous	SNV	STAD|1|395|0.00253,STES|1|395|0.00253	ESCA-CN|1|332|0.00301,STAD-US|1|289|0.00346
crisprID_803783	chr11	47364571	47364571	C	G	splicing	SNV	-	-
crisprID_972518	chr14	23868006	23868006	C	T	nonsynonymous	SNV	-	-
crisprID_986111	chr17	29652950	29652950	C	T	nonsynonymous	SNV	-	-
crisprID_946874	chr15	42703149	42703149	C	T	synonymous	SNV	-	-
crisprID_938907	chr12	9013499	9013499	C	T	nonsynonymous	SNV	-	-
crisprID_1028531	chr7	141351326	141351326	A	G	nonsynonymous	SNV	-	-
crisprID_972124	chr10	64949190	64949190	C	T	nonsynonymous	SNV	-	-
crisprID_1027704	chr2	179397912	179397912	A	G	nonsynonymous	SNV	-	-
crisprID_1004453	chr19	10935812	10935812	A	G	unknown	SNV	-	-
crisprID_919169	chrX	100653414	100653414	C	T	nonsynonymous	SNV	-	-
crisprID_961256	chr12	2675633	2675633	C	T	synonymous	SNV	-	PACA-CA|1|268|0.00373
crisprID_1024534	chr18	21534738	21534738	A	G	unknown	SNV	-	-
crisprID_33606978192191	chr21	47841995	47841995	C	T	nonsynonymous	SNV	-	-
crisprID_1018886	chr15	91337494	91337494	A	G	nonsynonymous	SNV	-	-
crisprID_1029455	chr3	158383130	158383130	A	G	nonsynonymous	SNV	-	-
crisprID_947711	chr1	94508386	94508386	C	T	nonsynonymous	SNV	-	MELA-AU|1|183|0.00546
crisprID_974176	chr12	106851071	106851071	C	T	nonsynonymous	SNV	-	-
crisprID_1012278	chr6	47594668	47594668	A	G	unknown	SNV	-	-
crisprID_979251	chr12	32993978	32993978	C	T	nonsynonymous	SNV	-	-
crisprID_946731	chr2	29551237	29551237	C	T	nonsynonymous	SNV	-	-
crisprID_988644	chr17	10295963	10295963	C	T	nonsynonymous	SNV	-	-
crisprID_945819	chr11	108151884	108151884	C	T	nonsynonymous	SNV	-	-
crisprID_962129	chr12	13717096	13717096	C	T	nonsynonymous	SNV	-	-
crisprID_940339	chrX	68836394	68836394	C	T	nonsynonymous	SNV	BLCA|1|396|0.00253	-
crisprID_1030205	chr2	47705535	47705535	A	G	nonsynonymous	SNV	-	-
crisprID_935578	chrX	53404799	53404799	C	T	unknown	SNV	-	-
crisprID_984778	chr1	209796410	209796410	C	T	nonsynonymous	SNV	-	-
crisprID_530496	chr1	179544997	179544997	C	T	nonsynonymous	SNV	-	-
crisprID_968169	chr4	6303194	6303194	C	T	nonsynonymous	SNV	-	-
crisprID_1001375	chr2	88882992	88882992	A	G	synonymous	SNV	-	-
crisprID_948958	chr2	179446666	179446666	C	T	nonsynonymous	SNV	-	-
crisprID_921954	chr21	45947270	45947270	C	T	nonsynonymous	SNV	-	COCA-CN|1|321|0.00312
crisprID_1009243	chr16	3304608	3304608	A	G	nonsynonymous	SNV	-	-
crisprID_982856	chr12	58143045	58143045	C	T	nonsynonymous	SNV	-	-
crisprID_916535	chr10	88459623	88459623	C	T	unknown	SNV	-	-
crisprID_1022684	chr15	40477393	40477393	A	G	nonsynonymous	SNV	-	-
crisprID_932680	chr19	5904019	5904019	C	T	unknown	SNV	-	-
crisprID_921755	chr4	187130126	187130126	C	T	nonsynonymous	SNV	LUAD|1|543|0.00184	COCA-CN|1|321|0.00312
crisprID_1032015	chr13	32911434	32911434	A	G	nonsynonymous	SNV	-	-
crisprID_1027569	chr5	112179398	112179398	A	G	nonsynonymous	SNV	-	-
crisprID_945729	chr16	1575279	1575279	C	T	synonymous	SNV	-	-
crisprID_971842	chr11	125828068	125828068	C	T	unknown	SNV	-	-
crisprID_1006025	chr5	161118967	161118967	A	G	nonsynonymous	SNV	-	-
crisprID_933485	chr1	201328352	201328352	C	T	nonsynonymous	SNV	-	LIHC-US|1|189|0.00529
crisprID_984461	chr12	133201290	133201290	C	T	nonsynonymous	SNV	-	COAD-US|1|254|0.00394
crisprID_663255	chr17	37619155	37619155	C	T	synonymous	SNV	-	-
crisprID_905292	chr2	113891487	113891487	C	T	unknown	SNV	-	-
crisprID_964217	chr19	38966089	38966089	C	T	nonsynonymous	SNV	-	-
crisprID_970073	chrX	71840649	71840649	C	T	nonsynonymous	SNV	-	-
crisprID_927071	chr9	134378296	134378296	C	T	unknown	SNV	-	-
crisprID_931000	chr2	30143513	30143513	C	T	nonsynonymous	SNV	-	-
crisprID_985131	chr15	68500732	68500732	C	T	nonsynonymous	SNV	-	-
crisprID_987271	chr2	152417741	152417741	C	T	nonsynonymous	SNV	-	BRCA-FR|1|72|0.01389
crisprID_903491	chr22	34000429	34000429	C	T	nonsynonymous	SNV	-	-
crisprID_964827	chr2	227870929	227870929	C	T	unknown	SNV	-	-
crisprID_935940	chr5	112153888	112153888	C	T	unknown	SNV	-	-
crisprID_982276	chr11	4076828	4076828	C	T	nonsynonymous	SNV	-	-
crisprID_984793	chr3	10188317	10188317	C	T	nonsynonymous	SNV	COAD|1|367|0.00272,COADREAD|1|489|0.00204	-
crisprID_959877	chr17	59885955	59885955	C	T	nonsynonymous	SNV	-	COCA-CN|1|321|0.00312
crisprID_1000468	chr19	46283316	46283316	A	G	nonsynonymous	SNV	-	-
crisprID_1011034	chr2	227867507	227867507	A	G	unknown	SNV	-	-
crisprID_1025942	chr3	58417676	58417676	A	G	synonymous	SNV	-	-
crisprID_983769	chr2	179407832	179407832	C	T	nonsynonymous	SNV	-	-
crisprID_1009112	chr2	47702371	47702371	A	G	nonsynonymous	SNV	-	-
crisprID_1029715	chr10	85965589	85965589	A	G	nonsynonymous	SNV	-	-
crisprID_961536	chr6	6145265	6145265	C	T	unknown	SNV	-	-
crisprID_1027629	chr13	25473728	25473728	A	G	unknown	SNV	-	-
crisprID_975052	chr12	7362771	7362771	C	T	synonymous	SNV	GBMLGG|1|820|0.00122,LGG|1|530|0.00189	LGG-US|1|283|0.00353
crisprID_978868	chr1	21904045	21904045	C	T	synonymous	SNV	-	-
crisprID_964679	chr2	47256405	47256405	C	T	nonsynonymous	SNV	-	-
crisprID_988040	chr9	97897784	97897784	C	T	synonymous	SNV	-	-
crisprID_1024950	chr1	161173293	161173293	A	G	synonymous	SNV	-	-
crisprID_987720	chr20	18523018	18523018	C	T	nonsynonymous	SNV	-	-
crisprID_967881	chr16	88494966	88494966	C	T	nonsynonymous	SNV	-	-
crisprID_1030114	chr19	55449666	55449666	A	G	unknown	SNV	-	-
crisprID_952878	chr1	980840	980840	C	T	nonsynonymous	SNV	-	-
crisprID_1030507	chr17	73937792	73937792	A	G	unknown	SNV	-	-
crisprID_988690	chrX	131261974	131261974	C	T	unknown	SNV	-	-
crisprID_1009130	chr17	29665139	29665139	A	G	nonsynonymous	SNV	-	-
crisprID_1012055	chr11	108199766	108199766	A	G	nonsynonymous	SNV	-	-
crisprID_939561	chr3	14199560	14199560	C	T	nonsynonymous	SNV	-	-
crisprID_986532	chr7	81334825	81334825	C	T	nonsynonymous	SNV	-	-
crisprID_980012	chr17	41243049	41243049	C	T	nonsynonymous	SNV	-	-
crisprID_986611	chr3	178785359	178785359	C	T	nonsynonymous	SNV	-	-
crisprID_1022075	chr2	179438727	179438727	A	G	synonymous	SNV	-	-
crisprID_1012579	chr12	122958819	122958819	A	G	nonsynonymous	SNV	-	-
crisprID_987981	chr10	73405632	73405632	C	T	synonymous	SNV	-	-
crisprID_1009601	chr10	88451649	88451649	A	G	unknown	SNV	-	-
crisprID_986913	chr4	170520271	170520271	C	T	nonsynonymous	SNV	-	GACA-CN|1|123|0.00813
crisprID_981522	chr1	55518191	55518191	C	T	unknown	SNV	-	-
crisprID_974048	chr15	67473606	67473606	C	T	nonsynonymous	SNV	LUAD|1|543|0.00184	-
crisprID_966443	chr2	48027569	48027569	C	T	nonsynonymous	SNV	-	-
crisprID_961998	chr10	99512811	99512811	C	T	nonsynonymous	SNV	-	-
crisprID_961247	chr2	219526574	219526574	C	T	nonsynonymous	SNV	-	-
crisprID_971795	chr3	46021244	46021244	C	T	nonsynonymous	SNV	-	-
crisprID_531458	chr18	28681931	28681931	C	T	nonsynonymous	SNV	-	-
CRISPRID_new_1979	chr9	34647869	34647869	C	T	nonsynonymous	SNV	-	-
crisprID_973006	chr14	64692150	64692150	C	T	nonsynonymous	SNV	-	-
crisprID_988296	chr4	55141054	55141054	C	T	nonsynonymous	SNV	COAD|2|367|0.00545,COADREAD|2|489|0.00409	-
crisprID_33606978188776	chr2	47703671	47703671	C	T	nonsynonymous	SNV	-	THCA-CN|1|50|0.02000
crisprID_1030575	chr11	108122656	108122656	A	G	nonsynonymous	SNV	-	-
crisprID_962480	chr6	7583112	7583112	C	T	nonsynonymous	SNV	-	-
crisprID_969704	chr15	48796124	48796124	C	T	nonsynonymous	SNV	-	-
crisprID_1017376	chr12	70004521	70004521	A	G	nonsynonymous	SNV	-	-
crisprID_1028482	chr5	90021378	90021378	A	G	nonsynonymous	SNV	-	-
crisprID_1028017	chr7	116371857	116371857	A	G	nonsynonymous	SNV	COAD|1|367|0.00272,COADREAD|1|489|0.00204	COAD-US|1|254|0.00394
crisprID_971138	chr2	167145146	167145146	C	T	nonsynonymous	SNV	-	-
crisprID_1006357	chr11	66288850	66288850	A	G	unknown	SNV	-	-
crisprID_968788	chr12	115109924	115109924	C	T	nonsynonymous	SNV	-	GACA-JP|1|585|0.00171
crisprID_975728	chr19	11118597	11118597	C	T	nonsynonymous	SNV	-	-
crisprID_940084	chr7	91728998	91728998	C	T	unknown	SNV	-	-
crisprID_1012015	chr5	149361177	149361177	A	G	nonsynonymous	SNV	-	-
crisprID_911618	chr2	179434925	179434925	C	T	nonsynonymous	SNV	-	-
crisprID_979022	chr21	46925078	46925078	C	T	nonsynonymous	SNV	-	-
crisprID_977275	chr22	24891309	24891309	C	T	unknown	SNV	-	-
crisprID_978241	chr2	166770127	166770127	C	T	nonsynonymous	SNV	-	-
crisprID_988401	chr5	89949423	89949423	C	T	synonymous	SNV	-	-
crisprID_971064	chr3	123456368	123456368	C	T	nonsynonymous	SNV	-	-
crisprID_973700	chr19	50753079	50753079	C	T	nonsynonymous	SNV	UCEC|1|248|0.00403	COCA-CN|1|321|0.00312,UCEC-US|1|250|0.00400
crisprID_977729	chr3	33087612	33087612	C	T	synonymous	SNV	-	-
crisprID_952178	chr18	10773440	10773440	C	T	nonsynonymous	SNV	-	-
crisprID_1021718	chr8	42977532	42977532	A	G	nonsynonymous	SNV	-	-
crisprID_944020	chr20	9364835	9364835	C	T	unknown	SNV	-	-
crisprID_962081	chr6	52358035	52358035	C	T	unknown	SNV	-	-
crisprID_3360697898493	chr2	58388708	58388708	C	T	synonymous	SNV	-	-
crisprID_803810	chr8	96060775	96060775	C	G	nonsynonymous	SNV	-	-
crisprID_927750	chr2	179587890	179587890	C	T	nonsynonymous	SNV	-	-
crisprID_939284	chr18	43490684	43490684	C	T	nonsynonymous	SNV	-	-
crisprID_985630	chr15	42695012	42695012	C	T	synonymous	SNV	-	-
crisprID_963021	chr12	12874896	12874896	C	T	unknown	SNV	-	-
crisprID_942564	chr16	28489096	28489096	C	T	nonsynonymous	SNV	GBM|1|290|0.00345,GBMLGG|1|820|0.00122	GBM-US|1|276|0.00362
crisprID_966331	chr2	233410388	233410388	C	T	nonsynonymous	SNV	-	-
crisprID_964050	chr1	11851331	11851331	C	T	nonsynonymous	SNV	-	-
crisprID_971937	chr20	50406981	50406981	C	T	nonsynonymous	SNV	-	-
crisprID_934130	chr13	111335425	111335425	C	T	nonsynonymous	SNV	-	-
crisprID_943179	chr9	133945117	133945117	C	T	synonymous	SNV	-	-
crisprID_3360697898379	chr15	89803950	89803950	C	T	nonsynonymous	SNV	-	-
crisprID_947401	chr11	6638918	6638918	C	T	nonsynonymous	SNV	KICH|1|66|0.01515,KIPAN|1|799|0.00125	-
crisprID_946785	chr6	15663259	15663259	C	T	unknown	SNV	-	-
crisprID_986441	chr4	79437015	79437015	C	T	nonsynonymous	SNV	-	-
crisprID_969119	chr14	23866199	23866199	C	T	nonsynonymous	SNV	HNSC|1|512|0.00195	-
crisprID_1031135	chr13	32910441	32910441	A	G	nonsynonymous	SNV	-	-
crisprID_953579	chr12	53070102	53070102	C	T	nonsynonymous	SNV	-	-
crisprID_968188	chr11	124794793	124794793	C	T	synonymous	SNV	-	-
crisprID_952182	chr8	144994115	144994115	C	T	nonsynonymous	SNV	-	-
crisprID_1022347	chr11	108138058	108138058	A	G	nonsynonymous	SNV	-	-
crisprID_1029745	chr7	152345903	152345903	A	G	nonsynonymous	SNV	-	-
crisprID_977592	chr11	95571362	95571362	C	T	nonsynonymous	SNV	COAD|1|367|0.00272,COADREAD|1|489|0.00204	COAD-US|1|254|0.00394
crisprID_975086	chr5	161309616	161309616	C	T	synonymous	SNV	-	SKCA-BR|1|100|0.01000
crisprID_33606978199530	chr20	62319093	62319093	C	T	nonsynonymous	SNV	-	-
crisprID_1000590	chr4	140394143	140394143	A	G	nonsynonymous	SNV	-	-
crisprID_1027655	chr17	59793406	59793406	A	G	nonsynonymous	SNV	-	-
crisprID_897978	chr6	36259263	36259263	C	T	synonymous	SNV	-	-
crisprID_967035	chr17	41243047	41243047	C	T	nonsynonymous	SNV	-	-
crisprID_981958	chr20	43251469	43251469	C	T	splicing	SNV	-	-
crisprID_983947	chr8	119945165	119945165	C	T	unknown	SNV	-	-
crisprID_1026951	chr11	67815393	67815393	A	G	nonsynonymous	SNV	-	-
crisprID_984749	chr17	33434395	33434395	C	T	nonsynonymous	SNV	-	-
crisprID_1022145	chr16	57917787	57917787	A	G	unknown	SNV	-	-
crisprID_551606	chr18	77456018	77456018	C	T	nonsynonymous	SNV	STAD|1|395|0.00253,STES|1|395|0.00253	COCA-CN|1|321|0.00312,STAD-US|1|289|0.00346
crisprID_987983	chr5	52394289	52394289	C	T	unknown	SNV	-	-
CRISPRID_new_4473	chr17	42428168	42428168	C	T	synonymous	SNV	-	-
crisprID_964357	chr2	113973798	113973798	C	T	unknown	SNV	-	-
crisprID_978468	chr11	76924975	76924975	C	T	nonsynonymous	SNV	SKCM|1|368|0.00272	-
crisprID_980370	chr14	23901919	23901919	C	T	nonsynonymous	SNV	-	-
crisprID_975108	chr2	96931058	96931058	C	T	nonsynonymous	SNV	-	-
crisprID_978245	chrX	31515034	31515034	C	T	synonymous	SNV	-	-
crisprID_1019754	chr2	26512873	26512873	A	G	unknown	SNV	-	COCA-CN|1|321|0.00312
crisprID_932813	chr16	2106704	2106704	C	T	synonymous	SNV	-	-
crisprID_983665	chr2	179443750	179443750	C	T	synonymous	SNV	-	-
crisprID_986696	chrX	77289284	77289284	C	T	nonsynonymous	SNV	-	-
crisprID_1012894	chr16	2106735	2106735	A	G	nonsynonymous	SNV	-	-
crisprID_1027135	chr11	108123555	108123555	A	G	nonsynonymous	SNV	-	-
crisprID_972960	chr5	67522532	67522532	C	T	nonsynonymous	SNV	-	GACA-JP|1|585|0.00171,CESC-US|1|194|0.00515
crisprID_988006	chr20	45354130	45354130	C	T	nonsynonymous	SNV	-	-
crisprID_951332	chr2	169814519	169814519	C	T	synonymous	SNV	-	-
crisprID_944849	chrX	8503775	8503775	C	T	nonsynonymous	SNV	-	-
crisprID_917594	chr9	21974694	21974694	C	T	nonsynonymous	SNV	-	-
crisprID_965071	chr12	133225519	133225519	C	T	nonsynonymous	SNV	-	-
crisprID_999297	chr13	32903621	32903621	A	G	nonsynonymous	SNV	-	-
crisprID_980208	chr16	53692693	53692693	C	T	synonymous	SNV	-	-
crisprID_879523	chr2	113147101	113147101	C	T	nonsynonymous	SNV	BLCA|1|396|0.00253	-
crisprID_1031730	chr13	32972327	32972327	A	G	nonsynonymous	SNV	-	-
crisprID_969571	chr12	7351629	7351629	C	T	synonymous	SNV	-	-
crisprID_954219	chr15	73660506	73660506	C	T	nonsynonymous	SNV	-	-
crisprID_953486	chr9	101891246	101891246	C	T	synonymous	SNV	-	-
crisprID_937441	chr2	21237970	21237970	C	T	nonsynonymous	SNV	-	-
crisprID_1016501	chr18	72922958	72922958	A	G	unknown	SNV	-	-
crisprID_1029098	chr21	47423649	47423649	A	G	nonsynonymous	SNV	-	-
crisprID_1025179	chr15	91530820	91530820	A	G	unknown	SNV	-	ESAD-UK|1|301|0.00332
crisprID_1024148	chr6	152716771	152716771	A	G	nonsynonymous	SNV	-	-
crisprID_921056	chr9	35808626	35808626	C	T	nonsynonymous	SNV	-	-
crisprID_970291	chr2	152381023	152381023	C	T	unknown	SNV	-	-
crisprID_937942	chr2	179535017	179535017	C	T	nonsynonymous	SNV	-	SKCA-BR|1|100|0.01000
crisprID_947377	chr7	138107303	138107303	C	T	unknown	SNV	-	MELA-AU|1|183|0.00546
crisprID_1020747	chr13	33640051	33640051	A	G	unknown	SNV	-	-
crisprID_969389	chr3	38743402	38743402	C	T	nonsynonymous	SNV	-	-
crisprID_986792	chr2	152381766	152381766	C	T	nonsynonymous	SNV	TGCT|1|155|0.00645	-
crisprID_936488	chr3	38618167	38618167	C	T	nonsynonymous	SNV	-	-
crisprID_965263	chr15	48729543	48729543	C	T	nonsynonymous	SNV	-	-
crisprID_924189	chr9	396845	396845	C	T	nonsynonymous	SNV	-	-
crisprID_986172	chr5	112174509	112174509	C	T	nonsynonymous	SNV	-	-
crisprID_960071	chr5	90106411	90106411	C	T	nonsynonymous	SNV	-	-
crisprID_1023068	chr9	137642454	137642454	A	G	nonsynonymous	SNV	-	-
crisprID_1015749	chr18	29126151	29126151	A	G	nonsynonymous	SNV	-	-
crisprID_802866	chr13	32913457	32913457	C	G	stopgain	SNV	-	-
crisprID_988457	chr9	137716450	137716450	C	T	nonsynonymous	SNV	-	-
crisprID_945061	chr18	55216768	55216768	C	T	unknown	SNV	-	-
crisprID_911004	chr7	143029509	143029509	C	T	unknown	SNV	-	SKCA-BR|2|100|0.02000,MELA-AU|1|183|0.00546
crisprID_1030449	chr11	108188147	108188147	A	G	synonymous	SNV	-	-
crisprID_1022811	chr9	98003004	98003004	A	G	nonsynonymous	SNV	-	-
crisprID_1029602	chr10	95892107	95892107	A	G	synonymous	SNV	-	-
crisprID_912775	chr2	152566211	152566211	C	T	nonsynonymous	SNV	-	-
crisprID_967329	chr2	47702185	47702185	C	T	nonsynonymous	SNV	-	-
crisprID_968767	chr6	137527278	137527278	C	T	nonsynonymous	SNV	-	-
crisprID_955042	chr16	68863611	68863611	C	T	nonsynonymous	SNV	-	-
crisprID_977228	chr20	47990199	47990199	C	T	nonsynonymous	SNV	-	-
crisprID_964474	chr3	128627862	128627862	C	T	nonsynonymous	SNV	-	-
crisprID_965051	chr16	70287672	70287672	C	T	nonsynonymous	SNV	-	-
crisprID_1030504	chr7	66106228	66106228	A	G	unknown	SNV	-	-
crisprID_950209	chr7	140482830	140482830	C	T	synonymous	SNV	-	-
crisprID_958635	chr2	179548801	179548801	C	T	nonsynonymous	SNV	-	-
crisprID_1016356	chr7	116398670	116398670	A	G	nonsynonymous	SNV	-	-
crisprID_934188	chr12	2804087	2804087	C	T	unknown	SNV	-	-
CRISPRID_new_4930	chr12	121432032	121432032	C	T	nonsynonymous	SNV	-	-
crisprID_1000379	chr14	102505808	102505808	A	G	synonymous	SNV	-	-
crisprID_804269	chr19	33351511	33351511	C	G	splicing	SNV	-	-
crisprID_951857	chr7	21938942	21938942	C	T	unknown	SNV	-	-
crisprID_1021402	chr2	26700697	26700697	A	G	nonsynonymous	SNV	-	-
crisprID_945207	chr15	48776135	48776135	C	T	nonsynonymous	SNV	-	-
crisprID_804383	chr6	138198325	138198325	C	G	stopgain	SNV	-	-
crisprID_1020706	chr3	38529919	38529919	A	G	unknown	SNV	-	-
crisprID_1009078	chr12	100796383	100796383	A	G	nonsynonymous	SNV	-	-
crisprID_985089	chr18	55342204	55342204	C	T	nonsynonymous	SNV	-	-
crisprID_803633	chr19	11227685	11227685	C	G	unknown	SNV	-	-
crisprID_934507	chr7	152357857	152357857	C	T	nonsynonymous	SNV	GBMLGG|1|820|0.00122,LGG|1|530|0.00189	-
crisprID_915232	chr16	23546500	23546500	C	T	nonsynonymous	SNV	-	-
crisprID_1028301	chr17	29661994	29661994	A	G	nonsynonymous	SNV	COAD|2|367|0.00545,COADREAD|2|489|0.00409	-
crisprID_996665	chr22	26860053	26860053	A	G	nonsynonymous	SNV	-	-
crisprID_966986	chr2	238280737	238280737	C	T	nonsynonymous	SNV	-	-
crisprID_985332	chr6	51503753	51503753	C	T	synonymous	SNV	-	-
crisprID_986643	chr13	22246007	22246007	C	T	unknown	SNV	-	-
crisprID_1018416	chr16	2131683	2131683	A	G	nonsynonymous	SNV	-	-
crisprID_1031143	chr9	79865099	79865099	A	G	synonymous	SNV	-	-
crisprID_958801	chr19	33792321	33792321	C	T	nonsynonymous	SNV	COAD|1|367|0.00272,COADREAD|1|489|0.00204	-
crisprID_923239	chr12	12871138	12871138	C	T	nonsynonymous	SNV	-	-
crisprID_837317	chr3	37092176	37092176	C	T	unknown	SNV	-	-
crisprID_982651	chr18	28671070	28671070	C	T	nonsynonymous	SNV	STAD|1|395|0.00253,STES|1|395|0.00253	STAD-US|1|289|0.00346
crisprID_977381	chr2	48027893	48027893	C	T	nonsynonymous	SNV	-	-
crisprID_910805	chr9	328131	328131	C	T	nonsynonymous	SNV	-	-
crisprID_954132	chr8	133141673	133141673	C	T	nonsynonymous	SNV	-	-
crisprID_1024517	chr11	31811147	31811147	A	G	unknown	SNV	-	-
crisprID_974832	chr1	229567492	229567492	C	T	synonymous	SNV	-	-
CRISPRID_new_3098	chr10	43609082	43609082	C	T	nonsynonymous	SNV	STAD|1|395|0.00253,STES|1|395|0.00253	STAD-US|1|289|0.00346
crisprID_972947	chr19	38973696	38973696	C	T	synonymous	SNV	-	-
crisprID_993440	chr19	49686044	49686044	A	G	synonymous	SNV	-	-
crisprID_938089	chr15	90185591	90185591	C	T	nonsynonymous	SNV	-	-
crisprID_965222	chr11	67803715	67803715	C	T	unknown	SNV	-	-
crisprID_970098	chr2	179424439	179424439	C	T	nonsynonymous	SNV	STAD|1|395|0.00253,STES|1|395|0.00253	STAD-US|1|289|0.00346
crisprID_988008	chr1	63836700	63836700	C	T	stopgain	SNV	-	GACA-JP|1|585|0.00171
crisprID_901720	chr5	171765653	171765653	C	T	nonsynonymous	SNV	-	-
crisprID_982827	chr16	3640188	3640188	C	T	nonsynonymous	SNV	-	-
crisprID_1016347	chrX	38268220	38268220	A	G	nonsynonymous	SNV	COAD|1|367|0.00272,COADREAD|1|489|0.00204	-
crisprID_1031009	chr6	99365332	99365332	A	G	nonsynonymous	SNV	-	-
crisprID_952562	chr11	36595593	36595593	C	T	nonsynonymous	SNV	LUAD|1|543|0.00184	-
crisprID_996757	chr17	29576025	29576025	A	G	nonsynonymous	SNV	-	-
crisprID_955605	chr14	23873509	23873509	C	T	nonsynonymous	SNV	-	ESAD-UK|1|301|0.00332
crisprID_958695	chr6	135749885	135749885	C	T	synonymous	SNV	-	-
crisprID_973329	chr11	46911974	46911974	C	T	nonsynonymous	SNV	COAD|1|367|0.00272,COADREAD|1|489|0.00204,ESCA|1|185|0.00541,STAD|1|395|0.00253,STES|1|395|0.00253	COAD-US|1|254|0.00394
crisprID_1009142	chr2	179530175	179530175	A	G	nonsynonymous	SNV	-	-
crisprID_1030073	chr13	32910948	32910948	A	G	nonsynonymous	SNV	-	-
crisprID_961571	chr19	2431542	2431542	C	T	unknown	SNV	-	-
crisprID_1025294	chr4	114304237	114304237	A	G	unknown	SNV	-	-
crisprID_967619	chr9	135786862	135786862	C	T	nonsynonymous	SNV	-	-
crisprID_1020719	chr5	58266929	58266929	A	G	unknown	SNV	-	-
CRISPRID_new_4613	chr11	792882	792882	C	T	nonsynonymous	SNV	UCEC|1|248|0.00403	UCEC-US|1|250|0.00400
crisprID_983206	chr6	56504842	56504842	C	T	nonsynonymous	SNV	-	-
crisprID_900424	chr4	5795436	5795436	C	T	synonymous	SNV	COAD|1|367|0.00272,COADREAD|1|489|0.00204	-
crisprID_1030528	chr22	29120991	29120991	A	G	nonsynonymous	SNV	-	-
crisprID_955009	chr1	12034756	12034756	C	T	nonsynonymous	SNV	-	-
crisprID_983121	chr1	231377181	231377181	C	T	synonymous	SNV	-	-
crisprID_940654	chr1	78392530	78392530	C	T	nonsynonymous	SNV	-	-
crisprID_1016310	chr12	124243831	124243831	A	G	unknown	SNV	-	-
crisprID_986586	chr7	103029454	103029454	C	T	splicing	SNV	-	-
crisprID_33606978187056	chr1	156105901	156105901	C	T	synonymous	SNV	-	-
crisprID_1022921	chr1	236572569	236572569	A	G	nonsynonymous	SNV	-	-
crisprID_906345	chr17	41243689	41243689	C	T	nonsynonymous	SNV	-	-
crisprID_892093	chr12	123738464	123738464	C	T	synonymous	SNV	-	ESAD-UK|1|301|0.00332
crisprID_33606978100130	chr17	33445524	33445524	C	T	nonsynonymous	SNV	-	-
crisprID_1023337	chr5	112177311	112177311	A	G	nonsynonymous	SNV	-	-
crisprID_966486	chr9	139391898	139391898	C	T	nonsynonymous	SNV	-	-
crisprID_919618	chr2	136558283	136558283	C	T	nonsynonymous	SNV	-	-
crisprID_918406	chr14	102500447	102500447	C	T	synonymous	SNV	-	-
crisprID_33606978173402	chr4	113279903	113279903	C	T	unknown	SNV	-	MELA-AU|1|183|0.00546
crisprID_932056	chr16	2136746	2136746	C	T	synonymous	SNV	-	-
crisprID_913586	chr11	108124759	108124759	C	T	nonsynonymous	SNV	-	-
crisprID_962169	chr2	215646195	215646195	C	T	nonsynonymous	SNV	-	-
crisprID_984097	chr22	51062948	51062948	C	T	unknown	SNV	-	-
crisprID_550277	chr17	7126060	7126060	C	T	nonsynonymous	SNV	-	-
crisprID_1026255	chr4	114278883	114278883	A	G	nonsynonymous	SNV	-	-
crisprID_975143	chr7	147336243	147336243	C	T	nonsynonymous	SNV	UCEC|1|248|0.00403	PACA-CA|1|268|0.00373,GACA-JP|1|585|0.00171,UCEC-US|1|250|0.00400
crisprID_1018110	chrX	84510505	84510505	A	G	nonsynonymous	SNV	-	-
CRISPRID_new_5349	chr19	11210921	11210921	C	T	synonymous	SNV	-	-
crisprID_1019820	chr4	121616146	121616146	A	G	unknown	SNV	-	-
crisprID_971407	chr2	179447736	179447736	C	T	nonsynonymous	SNV	-	-
crisprID_987281	chr17	40556183	40556183	C	T	unknown	SNV	-	-
crisprID_1028989	chr17	29546033	29546033	A	G	nonsynonymous	SNV	-	-
crisprID_967084	chr20	6100150	6100150	C	T	nonsynonymous	SNV	-	GACA-JP|1|585|0.00171
crisprID_1028657	chr1	237551438	237551438	A	G	nonsynonymous	SNV	-	-
crisprID_894890	chr1	16355744	16355744	C	T	nonsynonymous	SNV	-	-
crisprID_943130	chr17	39728275	39728275	C	T	unknown	SNV	-	-
crisprID_33606978190390	chr14	51226729	51226729	C	T	unknown	SNV	-	-
crisprID_33606978194000	chr12	133202290	133202290	C	T	nonsynonymous	SNV	-	MELA-AU|1|183|0.00546
crisprID_3360697892581	chr2	215674237	215674237	C	T	synonymous	SNV	-	-
crisprID_960505	chr6	152642918	152642918	C	T	nonsynonymous	SNV	-	-
crisprID_1020187	chr8	77892524	77892524	A	G	unknown	SNV	-	-
crisprID_1005027	chr1	52854179	52854179	A	G	nonsynonymous	SNV	-	-
crisprID_955298	chr5	149323938	149323938	C	T	nonsynonymous	SNV	-	-
crisprID_985989	chr1	45799124	45799124	C	T	stopgain	SNV	-	-
crisprID_1031221	chr17	41245626	41245626	A	G	nonsynonymous	SNV	-	-
crisprID_930011	chr17	29553484	29553484	C	T	nonsynonymous	SNV	-	-
crisprID_1014836	chr1	68914336	68914336	A	G	nonsynonymous	SNV	-	-
crisprID_996640	chr5	131911553	131911553	A	G	nonsynonymous	SNV	-	-
crisprID_919221	chr11	47364162	47364162	C	T	nonsynonymous	SNV	-	-
crisprID_1031878	chr13	32937662	32937662	A	G	nonsynonymous	SNV	-	-
crisprID_995354	chr2	48028124	48028124	A	G	nonsynonymous	SNV	-	-
crisprID_1017921	chr5	256459	256459	A	G	nonsynonymous	SNV	-	-
crisprID_987841	chr10	55591228	55591228	C	T	nonsynonymous	SNV	LUAD|1|543|0.00184,PRAD|1|499|0.00200,UCEC|1|248|0.00403	UCEC-US|1|250|0.00400
crisprID_971454	chr11	67376129	67376129	C	T	nonsynonymous	SNV	-	-
crisprID_982272	chr14	102430892	102430892	C	T	unknown	SNV	-	-
crisprID_1010353	chr1	237972285	237972285	A	G	nonsynonymous	SNV	LIHC|1|373|0.00268	LIHC-US|1|189|0.00529,GACA-JP|1|585|0.00171
crisprID_1023460	chr3	14171020	14171020	A	G	nonsynonymous	SNV	-	-
crisprID_933980	chr10	89623238	89623238	C	T	unknown	SNV	-	-
crisprID_924080	chr1	153749514	153749514	C	T	unknown	SNV	-	-
crisprID_1001974	chr13	32906702	32906702	A	G	nonsynonymous	SNV	-	-
crisprID_977973	chr12	109993872	109993872	C	T	unknown	SNV	-	-
crisprID_956398	chr3	37061843	37061843	C	T	synonymous	SNV	-	-
crisprID_967355	chr11	65486798	65486798	C	T	unknown	SNV	-	-
crisprID_970001	chr16	89619437	89619437	C	T	synonymous	SNV	-	-
crisprID_948941	chr5	112173531	112173531	C	T	nonsynonymous	SNV	-	-
crisprID_938512	chr11	126215263	126215263	C	T	nonsynonymous	SNV	-	MELA-AU|1|183|0.00546
crisprID_977511	chr4	187130310	187130310	C	T	nonsynonymous	SNV	-	-
crisprID_870707	chr11	119215433	119215433	C	T	synonymous	SNV	-	-
crisprID_983182	chr3	12660180	12660180	C	T	nonsynonymous	SNV	-	-
crisprID_983102	chr17	41244015	41244015	C	T	nonsynonymous	SNV	-	-
crisprID_923995	chr10	50681535	50681535	C	T	synonymous	SNV	-	-
crisprID_975241	chr9	138648787	138648787	C	T	unknown	SNV	-	-
crisprID_995639	chr2	166898867	166898867	A	G	nonsynonymous	SNV	-	PRAD-CA|1|308|0.00325
crisprID_988379	chr2	11966999	11966999	C	T	unknown	SNV	-	-
crisprID_1005812	chr5	149772951	149772951	A	G	nonsynonymous	SNV	-	-
crisprID_955361	chr15	48782174	48782174	C	T	nonsynonymous	SNV	-	-
crisprID_1020843	chrX	32536234	32536234	A	G	nonsynonymous	SNV	-	-
crisprID_997384	chr2	179398581	179398581	A	G	nonsynonymous	SNV	-	-
crisprID_972839	chr16	57691305	57691305	C	T	synonymous	SNV	-	STAD-US|1|289|0.00346
crisprID_1026174	chr3	49569250	49569250	A	G	nonsynonymous	SNV	-	-
crisprID_1028850	chr11	108159789	108159789	A	G	nonsynonymous	SNV	-	-
crisprID_1029652	chr7	91727525	91727525	A	G	synonymous	SNV	-	-
crisprID_33606978100081	chr17	56783901	56783901	C	T	unknown	SNV	-	-
crisprID_987037	chr12	42854185	42854185	C	T	nonsynonymous	SNV	-	-
crisprID_953562	chr16	70298948	70298948	C	T	nonsynonymous	SNV	-	-
crisprID_1017790	chr11	2608864	2608864	A	G	nonsynonymous	SNV	-	-
crisprID_1023387	chrX	70443854	70443854	A	G	synonymous	SNV	-	-
crisprID_961903	chr19	59012060	59012060	C	T	nonsynonymous	SNV	-	GACA-JP|1|585|0.00171
crisprID_960305	chr6	38821056	38821056	C	T	unknown	SNV	-	-
crisprID_1018357	chr3	38596012	38596012	A	G	nonsynonymous	SNV	-	-
crisprID_973755	chr4	52904437	52904437	C	T	unknown	SNV	-	-
crisprID_931023	chr2	169824975	169824975	C	T	synonymous	SNV	LUAD|2|543|0.00368	-
crisprID_1029701	chr13	32913681	32913681	A	G	nonsynonymous	SNV	-	-
crisprID_966811	chr5	127704962	127704962	C	T	nonsynonymous	SNV	LUAD|1|543|0.00184,STAD|1|395|0.00253,STES|1|395|0.00253	LUAD-US|1|38|0.02632,STAD-US|1|289|0.00346,PRAD-UK|1|140|0.00714
crisprID_1008219	chrX	31986615	31986615	A	G	nonsynonymous	SNV	-	-
crisprID_922845	chr1	5934526	5934526	C	T	unknown	SNV	-	-
crisprID_1028540	chr2	215661812	215661812	A	G	nonsynonymous	SNV	-	-
crisprID_952319	chr3	10191582	10191582	C	T	nonsynonymous	SNV	-	-
crisprID_952252	chr5	112174845	112174845	C	T	nonsynonymous	SNV	-	-
crisprID_985594	chr13	32911818	32911818	C	T	nonsynonymous	SNV	-	-
crisprID_952364	chr16	89985067	89985067	C	T	unknown	SNV	-	-
crisprID_980963	chr11	47357481	47357481	C	T	nonsynonymous	SNV	-	-
crisprID_986863	chr8	134042231	134042231	C	T	nonsynonymous	SNV	-	-
crisprID_1022700	chr2	166854600	166854600	A	G	nonsynonymous	SNV	-	-
crisprID_971758	chr2	179468729	179468729	C	T	nonsynonymous	SNV	-	-
CRISPRID_new_2501	chr12	109949108	109949108	C	T	synonymous	SNV	-	PBCA-DE|1|499|0.00200
crisprID_962158	chr16	23641458	23641458	C	T	nonsynonymous	SNV	-	-
CRISPRID_new_1933	chr12	52307020	52307020	C	T	nonsynonymous	SNV	-	-
crisprID_917883	chr1	155206167	155206167	C	T	nonsynonymous	SNV	-	-
crisprID_923613	chr19	11230809	11230809	C	T	synonymous	SNV	-	-
crisprID_904939	chr8	145737311	145737311	C	T	nonsynonymous	SNV	LIHC|1|373|0.00268	-
crisprID_1028122	chr2	109545751	109545751	A	G	nonsynonymous	SNV	-	-
crisprID_981083	chr3	148901368	148901368	C	T	synonymous	SNV	-	-
crisprID_964461	chr1	237754226	237754226	C	T	nonsynonymous	SNV	-	COCA-CN|1|321|0.00312
crisprID_975022	chr5	127729023	127729023	C	T	nonsynonymous	SNV	SKCM|1|368|0.00272	SKCM-US|1|335|0.00299
crisprID_1027519	chr1	156108499	156108499	A	G	nonsynonymous	SNV	-	-
crisprID_662723	chr17	37676333	37676333	C	T	nonsynonymous	SNV	-	-
crisprID_532518	chr9	35802590	35802590	C	T	nonsynonymous	SNV	SKCM|3|368|0.00815	SKCM-US|2|335|0.00597
crisprID_919042	chr10	14970017	14970017	C	T	synonymous	SNV	-	-
crisprID_953500	chr1	45799267	45799267	C	T	splicing	SNV	-	-
crisprID_943165	chr2	179650739	179650739	C	T	nonsynonymous	SNV	SKCM|1|368|0.00272	SKCM-US|1|335|0.00299
crisprID_980326	chr10	88476354	88476354	C	T	nonsynonymous	SNV	-	-
crisprID_974891	chr10	61956011	61956011	C	T	unknown	SNV	-	-
crisprID_1014998	chr14	92477364	92477364	A	G	nonsynonymous	SNV	-	-
[truncated: 14,693 more rows]
